# Supplementary material for: Whole-Genome Sequence Analysis of an Extensively Drug-Resistant Salmonella enterica Serovar Agona Isolate from an Australian Silver Gull (Chroicocephalus novaehollandiae) Reveals the Acquisition of Multidrug Resistance Plasmids
Source: mSphere. 2020 Nov 25;5(6):e00743-20. doi: 10.1128/mSphere.00743-20 (PMC7690955; doi:10.1128/mSphere.00743-20)
Supplement: TABLE S1 [file mSphere.00743-20-st001.txt]

working_name	Uberstrain	Name	Data_Source(Accession_No.;Sequencing_Platform;Sequencing_Library;Insert_Size;Experiment;Bases;Average_Length;Status)	Barcode	Source_Niche	Source_Type	Source_Details	Collection_Year	Collection_Month	Collection_Day	Collection_Time	Continent	Country	Region	District	City	Post_Code	Latitude	Longitude	Serovar	Subspecies	Disease	Antigenic_Formulas	Lab_Contact	Phage_Type	Comment	Bio_Project_ID	Project_ID	Sample_ID	Secondary_Sample_ID	Date_Entered	Release_Date	Status	Coverage	N50	Length	Species	Contig_Number(>=200_bp)	Low_Quality_Bases	Version	Assembly_Barcode	HC0_(indistinguishable)	HC2	HC5	HC10	HC20	HC50	HC100	HC200
SAL_BA7932AA_AS	SAL_CA0055AA	40256	SRR1968955;ILLUMINA;Paired;;SRX990792;155419050;95	SAL_CA0055AA	Human	Human	Homo sapiens; human	2014	8	NA	NA	Europe	United Kingdom	England	NA	NA	NA	NA	NA	Agona	I	NA	NA	Gastrointestinal Bacteria Reference Unit, Public Health England	NA	NA	PRJNA248792	SRP042645	SAMN03479053	SRS905558	2015-08-27	2015-04-12	Assembled	32.54	74656	4776816	Salmonella enterica;99.15%	119	7644	2.2	SAL_BA7932AA_AS	29948	29948	4181	477	419	29	29	28
SAL_BA8052AA_AS	SAL_CA4227AA	13381	SRR1965714;ILLUMINA;Paired;;SRX987564;228534336;96	SAL_CA4227AA	Human	Human	Homo sapiens; human	2014	5	NA	NA	Europe	United Kingdom	England	NA	NA	NA	NA	NA	Agona	I	NA	NA	Gastrointestinal Bacteria Reference Unit, Public Health England	NA	NA	PRJNA248792	SRP042645	SAMN03475822	SRS902359	2015-08-27	2015-04-12	Assembled	47.11	120189	4851097	Salmonella enterica;94.19%	82	2682	2.2	SAL_BA8052AA_AS	26713	7255	4181	477	419	29	29	28
SAL_KA0676AA_AS	SAL_EA7151AA	SL483	SRR3049639;ILLUMINA;Paired;;SRX1498596;196897288;94	SAL_EA7151AA	Human	Human	Homo sapiens; human	NA	NA	NA	NA	Europe	United Kingdom	England	Bournemouth, Christchurch and Poole	NA	NA	50.7413314	-1.8330859	Agona	NA	NA	NA	Public Health England	NA	NA	PRJNA248792	SRP042645	SAMN04363922	SRS1220242	2015-12-23	2015-12-22	Assembled	41	149327	4759644	Salmonella enterica;95.05%	84	2885	3.32	SAL_KA0676AA_AS	7676	7255	4181	477	419	29	29	28
SAL_KA0984AA_AS	SAL_EA7459AA	21798	SRR3049312;ILLUMINA;Paired;;SRX1498269;205009694;97	SAL_EA7459AA	Human	Human	Homo sapiens; human	NA	NA	NA	NA	Europe	United Kingdom	England	Bournemouth, Christchurch and Poole	NA	NA	50.7413314	-1.8330859	Agona	I	NA	NA	Public Health England	NA	NA	PRJNA248792	SRP042645	SAMN04363606	SRS1219915	2015-12-23	2015-12-22	Assembled	42	153017	4780918	Salmonella enterica;97.11%	71	2436	3.32	SAL_KA0984AA_AS	7389	7389	4181	477	419	29	29	28
SAL_KA1119AA_AS	SAL_EA7594AA	97249	SRR3049175;ILLUMINA;Paired;;SRX1498130;607309758;99	SAL_EA7594AA	Human	Human	Homo sapiens; human	NA	NA	NA	NA	Europe	United Kingdom	England	Bournemouth, Christchurch and Poole	NA	NA	50.7413314	-1.8330859	Agona	I	NA	NA	Public Health England	NA	NA	PRJNA248792	SRP042645	SAMN04363415	SRS1219790	2015-12-23	2015-12-22	Assembled	126	304415	4784569	Salmonella enterica;92.85%	66	1258	3.32	SAL_KA1119AA_AS	7255	7255	4181	477	419	29	29	28
SAL_KA4888AA_AS	SAL_FA1103AA	PNUSAS001578	SRR3185118;ILLUMINA;Paired;;SRX1598381;555097098;239	SAL_FA1103AA	Human	Human	Age: 5-9; stool	2016	1	NA	NA	North America	United States	NA	NA	NA	NA	NA	NA	Agona (Predicted)	NA	NA	NA	PulseNet Next Generation Subtyping Methods Unit	NA	NA	PRJNA230403	SRP040281	SAMN04490798	SRS1308361	2016-02-24	2016-02-24	Assembled	111	309160	4976142	Salmonella enterica;88.89%	83	6247	3.32	SAL_KA4888AA_AS	4344	4344	4181	477	419	29	29	28
SAL_KA5244AA_AS	SAL_FA1284AA	1601F29331	traces-0vctKDb;ILLUMINA;Paired;;NA;580772404;241	SAL_FA1284AA	Human	Human	NA	2016	1	25	NA	Europe	Denmark	NA	NA	NA	NA	NA	NA	Agona (Predicted)	NA	NA	NA	Mia Torpdahl	NA	NA	NA	NA	NA	NA	2016-03-02	2016-08-31	Assembled	121	268796	4770875	Salmonella enterica;98.15%	65	7341	3.32	SAL_KA5244AA_AS	4181	4181	4181	477	419	29	29	28
SAL_RA1599AA_AS	SAL_GA6910AA	A27	traces-0ePAkgz;ILLUMINA;Paired;;NA;588456576;144,traces-0bmvPJZ;ILLUMINA;Paired;;NA;563917404;138	SAL_GA6910AA	Human	Laboratory	NA	2016	3	1	NA	Oceania	Australia	New South Wales	NA	NA	NA	NA	NA	Agona (Predicted)	NA	NA	NA	Qinning Wang, CIDM-Public Health, ICPMR, NSW Health Pathology	NA	NA	NA	NA	NA	NA	2017-03-28	2017-09-30	Assembled	123	193842	4765741	Salmonella enterica;92.31%	77	2002	3.61	SAL_RA1599AA_AS	48269	48269	4181	477	419	29	29	28
SAL_SA1324AA_AS	SAL_GA6926AA	A44	traces-0NSKbGw;ILLUMINA;Paired;;NA;;,traces-0HfQGTs;ILLUMINA;Paired;;NA;920907078;147,traces-0vcuwgY;ILLUMINA;Paired;;NA;625214868;141	SAL_GA6926AA	Human	Laboratory	NA	2016	3	1	NA	Oceania	Australia	New South Wales	NA	NA	NA	NA	NA	Agona (Predicted)	NA	NA	NA	Qinning Wang, CIDM-Public Health, ICPMR, NSW Health Pathology	NA	NA	NA	NA	NA	NA	2017-03-28	2017-09-30	Assembled	188	298599	4884830	Salmonella enterica;94.11%	67	1622	3.61	SAL_SA1324AA_AS	48302	29948	4181	477	419	29	29	28
SAL_SA1344AA_AS	SAL_GA6945AA	A64	traces-0uFLpGX;ILLUMINA;Paired;;NA;;,traces-0sbfbjO;ILLUMINA;Paired;;NA;405973440;146,traces-0wBDtRl;ILLUMINA;Paired;;NA;405973440;146	SAL_GA6945AA	Human	Laboratory	NA	2016	3	1	NA	Oceania	Australia	New South Wales	NA	NA	NA	NA	NA	Agona (Predicted)	NA	NA	NA	Qinning Wang, CIDM-Public Health, ICPMR, NSW Health Pathology	NA	NA	NA	NA	NA	NA	2017-03-28	2017-09-30	Assembled	85	307979	4765010	Salmonella enterica;96.43%	68	1508	3.61	SAL_SA1344AA_AS	48291	7255	4181	477	419	29	29	28
SAL_RA1578AA_AS	SAL_GA7999AA	A06	traces-0olWnTQ;ILLUMINA;Paired;;NA;1173793270;145,traces-0trElED;ILLUMINA;Paired;;NA;622917658;139	SAL_GA7999AA	Human	Laboratory	NA	2016	3	1	NA	Oceania	Australia	New South Wales	NA	NA	NA	NA	NA	Agona (Predicted)	NA	NA	NA	Qinning Wang, CIDM-Public Health, ICPMR, NSW Health Pathology	NA	NA	NA	NA	NA	NA	2017-03-28	2017-09-30	Assembled	246	304374	4770303	Salmonella enterica;90.93%	72	1164	3.61	SAL_RA1578AA_AS	48269	48269	4181	477	419	29	29	28
SAL_NA2865AA_AS	SAL_HA1596AA	PNUSAS004707	SRR4449985;ILLUMINA;Paired;;SRX2268101;662107392;216	SAL_HA1596AA	Human	Human	Age: 0-4; stool	2016	9	NA	NA	North America	United States	NA	NA	NA	NA	NA	NA	Agona (Predicted)	NA	NA	NA	PulseNet Next Generation Subtyping Methods Unit	NA	NA	PRJNA230403	SRP040281	SAMN05915014	SRS1759338	2016-10-27	2016-10-25	Assembled	138	365427	4764748	Salmonella enterica;97.68%	52	2420	3.51	SAL_NA2865AA_AS	51775	51775	4181	477	419	29	29	28
SAL_OA4067AA_AS	SAL_HA2436AA	FDA980786-C002-001	SRR4774256;ILLUMINA;Paired;500;SRX2312694;378414036;198	SAL_HA2436AA	Food	Plant	CHILLI POWDER	2016	10	NA	NA	Asia	Vietnam	NA	NA	NA	NA	NA	NA	Agona (Predicted)	NA	NA	NA	Food and Drug Administration - Center for Food Safety and Applied Nutrition (US)	NA	NA	PRJNA186035	SRP018785	SAMN05951181	SRS1770531	2016-11-03	2015-01-01	Assembled	78	358464	4839716	Salmonella enterica;93.86%	63	3381	3.51	SAL_OA4067AA_AS	54920	54905	4181	477	419	29	29	28
SAL_OA4072AA_AS	SAL_HA2442AA	FDA980786-C001-001	SRR4774220;ILLUMINA;Paired;500;SRX2312688;203254920;162	SAL_HA2442AA	Food	Plant	CHILLI POWDER	2016	10	NA	NA	Asia	Vietnam	NA	NA	NA	NA	NA	NA	Agona (Predicted)	NA	NA	NA	Food and Drug Administration - Center for Food Safety and Applied Nutrition (US)	NA	NA	PRJNA186035	SRP018785	SAMN05951184	SRS1770526	2016-11-03	2015-01-01	Assembled	42	308925	4834239	Salmonella enterica;95.17%	73	4804	3.51	SAL_OA4072AA_AS	54905	54905	4181	477	419	29	29	28
SAL_SA9246AA_AS	SAL_JA6451AA	344039	SRR5583181;ILLUMINA;Paired;;SRX2841094;418993440;97	SAL_JA6451AA	Human	Human	Homo sapiens; human	2017	2	NA	NA	Europe	United Kingdom	NA	NA	NA	NA	NA	NA	Agona	I	NA	NA	Public Health England	NA	NA	PRJNA248792	SRP042645	SAMN07152369	SRS2214441	2017-05-23	2017-05-23	Assembled	87	304406	4783554	Salmonella enterica;97.15%	66	941	3.61	SAL_SA9246AA_AS	71295	71295	4181	477	419	29	29	28
SAL_WA2841AA_AS	SAL_MA1146AA	MS170287	ERR2173667;ILLUMINA;Paired;500;ERX2230110;373023200;100	SAL_MA1146AA	Human	Human	Homo sapiens; human	2017	NA	NA	NA	Europe	Ireland	NA	NA	NA	NA	NA	NA	Agona	Subsp. I	NA	NA	University Hospital Galway	NA	NA	PRJEB18998	ERP020979	SAMEA104349009	ERS1973987	2017-10-15	2017-10-14	Assembled	78	218532	4753838	Salmonella enterica;98.51%	68	826	3.61	SAL_WA2841AA_AS	92525	92525	4181	477	419	29	29	28
SAL_WA9926AA_AS	SAL_MA5696AA	MS170351	ERR2193140;ILLUMINA;Paired;500;ERX2249163;333292212;99	SAL_MA5696AA	Human	Human	Homo sapiens; human	2017	NA	NA	NA	Europe	Ireland	NA	NA	NA	NA	NA	NA	Agona	Subsp. I	NA	NA	University Hospital Galway	NA	NA	PRJEB18998	ERP020979	SAMEA104375958	ERS2000936	2017-11-14	2017-11-14	Assembled	68	267619	4834525	Salmonella enterica;95.4%	67	961	3.61	SAL_WA9926AA_AS	97197	51775	4181	477	419	29	29	28
SAL_XA1299AA_AS	SAL_MA7310AA	PNUSAS027905	SRR6310288;ILLUMINA;Paired;;SRX3410566;438023040;192	SAL_MA7310AA	Human	Human	Age: 20-29; stool	2017	10	NA	NA	North America	United States	NA	NA	NA	NA	NA	NA	NA	NA	NA	NA	PulseNet Next Generation Subtyping Methods Unit	NA	NA	PRJNA230403	SRP040281	SAMN07988989	SRS2703801	2017-11-21	2017-11-20	Assembled	88	271624	4926334	Salmonella enterica;91.94%	77	3079	3.61	SAL_XA1299AA_AS	98214	98214	4181	477	419	29	29	28
SAL_XA3156AA_AS	SAL_MA8252AA	PNUSAS029164	SRR6330606;ILLUMINA;Paired;;SRX3430027;469185882;199	SAL_MA8252AA	Human	Human	Age: 0-4; stool	2017	7	NA	NA	North America	United States	NA	NA	NA	NA	NA	NA	NA	NA	NA	NA	PulseNet Next Generation Subtyping Methods Unit	NA	NA	PRJNA230403	SRP040281	SAMN08100451	SRS2721452	2017-11-30	2017-11-29	Assembled	98	370662	4774250	Salmonella enterica;76.79%	69	3651	3.61	SAL_XA3156AA_AS	99862	99862	4181	477	419	29	29	28
SAL_AB7542AA_AS	SAL_PA6185AA	293056	SRR7157827;ILLUMINA;Paired;;SRX4077043;;	SAL_PA6185AA	Human	Human	Homo sapiens; human	2016	8	NA	NA	Europe	United Kingdom	NA	NA	NA	NA	NA	NA	Agona	I	NA	NA	Public Health England	NA	NA	PRJNA248792	SRP042645	SAMN09203720	SRS3294621	2018-05-14	2018-05-13	Assembled	105	193602	4835185	Salmonella enterica;93.59%	77	50597	4	SAL_AB7542AA_AS	120628	120628	4181	477	419	29	29	28
SAL_AB7534AA_AS	SAL_PA6193AA	107279	SRR7157819;ILLUMINA;Paired;;SRX4077035;;	SAL_PA6193AA	Human	Human	Homo sapiens; human	2015	4	NA	NA	Europe	United Kingdom	NA	NA	NA	NA	NA	NA	Agona	I	NA	NA	Public Health England	NA	NA	PRJNA248792	SRP042645	SAMN09203703	SRS3294613	2018-05-14	2018-05-13	Assembled	75	304447	4870720	Salmonella enterica;93.57%	81	16331	4	SAL_AB7534AA_AS	120635	7255	4181	477	419	29	29	28
SAL_AB7634AA_AS	SAL_PA6346AA	PNUSAS040025	SRR7162777;ILLUMINA;Paired;;SRX4081075;;	SAL_PA6346AA	NA	NA	NA	NA	NA	NA	NA	North America	United States	NA	NA	NA	NA	NA	NA	NA	NA	NA	NA	Centers for Disease Control and Prevention Enteric Diseases Laboratory Branch	NA	NA	PRJNA230403	SRP040281	SAMN09206672	SRS3298301	2018-05-15	2018-05-14	Assembled	223	383452	4789920	Salmonella enterica;95.46%	56	38315	4	SAL_AB7634AA_AS	120711	120711	4181	477	419	29	29	28
SAL_AB8884AA_AS	SAL_PA7469AA	19-30-18-8100405.D	traces-0rcnEcC;ILLUMINA;Paired;;NA;;	SAL_PA7469AA	NA	NA	NA	2018	NA	NA	NA	Europe	United Kingdom	Scotland	NA	NA	NA	NA	NA	NA	NA	NA	NA	D. Brown (Scotland)	NA	NA	NA	NA	NA	NA	2018-05-18	2018-11-20	Assembled	68	264211	4841241	Salmonella enterica;89.31%	105	64430	4	SAL_AB8884AA_AS	121094	7255	4181	477	419	29	29	28
SAL_BB1424AA_AS	SAL_PA9932AA	21-18-18-8100451-Q	traces-0vqgSmC;ILLUMINA;Paired;;NA;;	SAL_PA9932AA	NA	NA	NA	2018	NA	NA	NA	Europe	United Kingdom	Scotland	NA	NA	NA	NA	NA	NA	NA	NA	NA	D. Brown (Scotland)	NA	NA	NA	NA	NA	NA	2018-06-01	2018-12-04	Assembled	129	358471	4803040	Salmonella enterica;100.0%	58	7613	4	SAL_BB1424AA_AS	122888	51775	4181	477	419	29	29	28
SAL_BB1915AA_AS	SAL_QA0491AA	402760	SRR7251084;ILLUMINA;Paired;;SRX4155810;;	SAL_QA0491AA	Human	Human	Homo sapiens; human	2017	8	NA	NA	Europe	United Kingdom	NA	NA	NA	NA	NA	NA	Agona	I	NA	NA	Public Health England	NA	NA	PRJNA248792	SRP042645	SAMN09298405	SRS3368879	2018-06-04	2018-06-03	Assembled	44	202227	4963767	Salmonella enterica;98.19%	83	190520	4	SAL_BB1915AA_AS	124102	124102	4181	477	419	29	29	28
SAL_BB2131AA_AS	SAL_QA0728AA	371908	SRR7257326;ILLUMINA;Paired;;SRX4161657;;	SAL_QA0728AA	Human	Human	Homo sapiens; human	2017	5	NA	NA	Europe	United Kingdom	NA	NA	NA	NA	NA	NA	Agona	I	NA	NA	Public Health England	NA	NA	PRJNA248792	SRP042645	SAMN09349552	SRS3374023	2018-06-05	2018-06-05	Assembled	25	97744	4818592	Salmonella enterica;96.53%	116	84401	4	SAL_BB2131AA_AS	124286	124286	4181	477	419	29	29	28
SAL_BB2899AA_AS	SAL_QA0872AA	399487	SRR7274986;ILLUMINA;Paired;;SRX4178593;;	SAL_QA0872AA	Human	Human	Homo sapiens; human	2017	8	NA	NA	Europe	United Kingdom	NA	NA	NA	NA	NA	NA	Agona	I	NA	NA	Public Health England	NA	NA	PRJNA248792	SRP042645	SAMN09377450	SRS3390205	2018-06-08	2018-06-07	Assembled	53	215383	4727717	Salmonella enterica;100.0%	48	15675	4	SAL_BB2899AA_AS	125000	124102	4181	477	419	29	29	28
SAL_BB3127AA_AS	SAL_QA1473AA	193351	SRR7278076;ILLUMINA;Paired;;SRX4181659;;	SAL_QA1473AA	Human	Human	Homo sapiens; human	2015	12	NA	NA	Europe	United Kingdom	NA	NA	NA	NA	NA	NA	Agona	I	NA	NA	Public Health England	NA	NA	PRJNA248792	SRP042645	SAMN09380551	SRS3393181	2018-06-08	2018-06-08	Assembled	101	360389	4766483	Salmonella enterica;91.39%	59	29439	4	SAL_BB3127AA_AS	125156	7255	4181	477	419	29	29	28
SAL_BB2970AA_AS	SAL_QA1542AA	373846	SRR7277801;ILLUMINA;Paired;;SRX4181384;;	SAL_QA1542AA	Human	Human	Homo sapiens; human	2017	5	NA	NA	Europe	United Kingdom	NA	NA	NA	NA	NA	NA	Agona	I	NA	NA	Public Health England	NA	NA	PRJNA248792	SRP042645	SAMN09380429	SRS3392908	2018-06-08	2018-06-08	Assembled	44	173724	4829202	Salmonella enterica;95.28%	104	51204	4	SAL_BB2970AA_AS	125034	124286	4181	477	419	29	29	28
SAL_BB2967AA_AS	SAL_QA1545AA	506864	SRR7277795;ILLUMINA;Paired;;SRX4181378;;	SAL_QA1545AA	Human	Human	Homo sapiens; human	2018	3	NA	NA	Europe	United Kingdom	NA	NA	NA	NA	NA	NA	Agona	I	NA	NA	Public Health England	NA	NA	PRJNA248792	SRP042645	SAMN09380417	SRS3392902	2018-06-08	2018-06-08	Assembled	54	158483	4881773	Salmonella enterica;97.53%	77	60755	4	SAL_BB2967AA_AS	125037	125037	4181	477	419	29	29	28
SAL_BB4524AA_AS	SAL_QA2679AA	178939	SRR7292963;ILLUMINA;Paired;;SRX4195625;;	SAL_QA2679AA	Human	Human	Homo sapiens; human	2015	10	NA	NA	Europe	United Kingdom	NA	NA	NA	NA	NA	NA	Agona	I	NA	NA	Public Health England	NA	NA	PRJNA248792	SRP042645	SAMN09396964	SRS3406381	2018-06-12	2018-06-12	Assembled	74	350519	4759356	Salmonella enterica;92.65%	69	13737	4	SAL_BB4524AA_AS	126182	7255	4181	477	419	29	29	28
SAL_BB4431AA_AS	SAL_QA2769AA	180556	SRR7292872;ILLUMINA;Paired;;SRX4195534;;	SAL_QA2769AA	Human	Human	Homo sapiens; human	2015	10	NA	NA	Europe	United Kingdom	NA	NA	NA	NA	NA	NA	Agona	I	NA	NA	Public Health England	NA	NA	PRJNA248792	SRP042645	SAMN09396867	SRS3406287	2018-06-12	2018-06-12	Assembled	74	312766	4723508	Salmonella enterica;100.0%	58	11228	4	SAL_BB4431AA_AS	126135	126135	4181	477	419	29	29	28
SAL_BB5050AA_AS	SAL_QA3224AA	484133	SRR7299103;ILLUMINA;Paired;;SRX4201537;;	SAL_QA3224AA	Human	Human	Homo sapiens; human	2018	2	NA	NA	Europe	United Kingdom	NA	NA	NA	NA	NA	NA	Agona	I	NA	NA	Public Health England	NA	NA	PRJNA248792	SRP042645	SAMN09404421	SRS3411771	2018-06-13	2018-06-13	Assembled	90	232092	4838741	Salmonella enterica;98.81%	75	16079	4	SAL_BB5050AA_AS	126569	126569	4181	477	419	29	29	28
SAL_BB4937AA_AS	SAL_QA3337AA	516314	SRR7298405;ILLUMINA;Paired;;SRX4200839;;	SAL_QA3337AA	Human	Human	Homo sapiens; human	2018	3	NA	NA	Europe	United Kingdom	NA	NA	NA	NA	NA	NA	Agona	I	NA	NA	Public Health England	NA	NA	PRJNA248792	SRP042645	SAMN09404268	SRS3411073	2018-06-13	2018-06-13	Assembled	75	231956	4806476	Salmonella enterica;97.97%	84	21842	4	SAL_BB4937AA_AS	126477	29948	4181	477	419	29	29	28
SAL_BB6441AA_AS	SAL_QA4856AA	157337	SRR7349169;ILLUMINA;Paired;;SRX4222540;;	SAL_QA4856AA	Human	Human	Homo sapiens; human	2015	8	NA	NA	Europe	United Kingdom	NA	NA	NA	NA	NA	NA	Agona	I	NA	NA	Public Health England	NA	NA	PRJNA248792	SRP042645	SAMN09431364	SRS3423002	2018-06-17	2018-06-16	Assembled	67	187239	4876840	Salmonella enterica;92.3%	92	33914	4	SAL_BB6441AA_AS	127668	127668	4181	477	419	29	29	28
SAL_BB7261AA_AS	SAL_QA5091AA	474918	SRR7351520;ILLUMINA;Paired;;SRX4224743;;	SAL_QA5091AA	Human	Human	Homo sapiens; human	2018	1	NA	NA	Europe	United Kingdom	NA	NA	NA	NA	NA	NA	Agona	I	NA	NA	Public Health England	NA	NA	PRJNA248792	SRP042645	SAMN09434996	SRS3424820	2018-06-18	2018-06-18	Assembled	35	185608	4791052	Salmonella enterica;97.25%	74	18803	4	SAL_BB7261AA_AS	128220	7255	4181	477	419	29	29	28
SAL_BB7197AA_AS	SAL_QA5155AA	135018	SRR7351456;ILLUMINA;Paired;;SRX4224679;;	SAL_QA5155AA	Human	Human	Homo sapiens; human	2015	7	NA	NA	Europe	United Kingdom	NA	NA	NA	NA	NA	NA	Oranienburg	I	NA	NA	Public Health England	NA	NA	PRJNA248792	SRP042645	SAMN09434941	SRS3424756	2018-06-18	2018-06-18	Assembled	69	258925	4786706	Salmonella enterica;95.46%	88	22082	4	SAL_BB7197AA_AS	128139	128139	4181	477	419	29	29	28
SAL_BB7027AA_AS	SAL_QA5244AA	169636	SRR7351354;ILLUMINA;Paired;;SRX4224577;;	SAL_QA5244AA	Human	Human	Homo sapiens; human	2015	9	NA	NA	Europe	United Kingdom	NA	NA	NA	NA	NA	NA	Agona	I	NA	NA	Public Health England	NA	NA	PRJNA248792	SRP042645	SAMN09434864	SRS3424654	2018-06-18	2018-06-18	Assembled	58	173364	4782863	Salmonella enterica;98.72%	75	49337	4	SAL_BB7027AA_AS	128053	128053	4181	477	419	29	29	28
SAL_BB8135AA_AS	SAL_QA6597AA	140594	SRR7401838;ILLUMINA;Paired;;SRX4273985;;	SAL_QA6597AA	Human	Human	Homo sapiens; human	2015	7	NA	NA	Europe	United Kingdom	NA	NA	NA	NA	NA	NA	Agona	I	NA	NA	Public Health England	NA	NA	PRJNA248792	SRP042645	SAMN09463111	SRS3440308	2018-06-21	2018-06-21	Assembled	72	307804	4784909	Salmonella enterica;93.75%	67	44327	4	SAL_BB8135AA_AS	128139	128139	4181	477	419	29	29	28
SAL_BB9086AA_AS	SAL_QA7337AA	391774	SRR7414974;ILLUMINA;Paired;;SRX4285931;;	SAL_QA7337AA	Human	Human	Homo sapiens; human	2017	7	NA	NA	Europe	United Kingdom	NA	NA	NA	NA	NA	NA	Agona	I	NA	NA	Public Health England	NA	NA	PRJNA248792	SRP042645	SAMN09474929	SRS3450076	2018-06-24	2018-06-23	Assembled	50	232092	4874887	Salmonella enterica;95.65%	66	38642	4	SAL_BB9086AA_AS	129907	129907	4181	477	419	29	29	28
SAL_BB9562AA_AS	SAL_QA7689AA	186534	SRR7416357;ILLUMINA;Paired;;SRX4287314;;	SAL_QA7689AA	Human	Human	Homo sapiens; human	2015	11	NA	NA	Europe	United Kingdom	NA	NA	NA	NA	NA	NA	Agona	I	NA	NA	Public Health England	NA	NA	PRJNA248792	SRP042645	SAMN09475973	SRS3451170	2018-06-25	2018-06-24	Assembled	68	313247	4763021	Salmonella enterica;95.45%	65	48593	4	SAL_BB9562AA_AS	130263	7255	4181	477	419	29	29	28
SAL_CB0088AA_AS	SAL_QA8254AA	529242	SRR7426956;ILLUMINA;Paired;;SRX4297778;;	SAL_QA8254AA	Human	Human	Homo sapiens; human	2018	4	NA	NA	Europe	United Kingdom	NA	NA	NA	NA	NA	NA	Agona	I	NA	NA	Public Health England	NA	NA	PRJNA248792	SRP042645	SAMN09484493	SRS3460751	2018-06-26	2018-06-26	Assembled	75	232003	4768019	Salmonella enterica;92.95%	68	46703	4	SAL_CB0088AA_AS	130734	130734	4181	477	419	29	29	28
SAL_CB0053AA_AS	SAL_QA8289AA	238366	SRR7426887;ILLUMINA;Paired;;SRX4297709;;	SAL_QA8289AA	Human	Human	Homo sapiens; human	2016	3	NA	NA	Europe	United Kingdom	NA	NA	NA	NA	NA	NA	Agona	I	NA	NA	Public Health England	NA	NA	PRJNA248792	SRP042645	SAMN09484459	SRS3460660	2018-06-26	2018-06-26	Assembled	67	304595	4751161	Salmonella enterica;97.14%	68	40112	4	SAL_CB0053AA_AS	130711	130711	4181	477	419	29	29	28
SAL_BB9988AA_AS	SAL_QA8354AA	434316	SRR7426620;ILLUMINA;Paired;;SRX4297442;;	SAL_QA8354AA	Human	Human	Homo sapiens; human	2017	10	NA	NA	Europe	United Kingdom	NA	NA	NA	NA	NA	NA	Agona	I	NA	NA	Public Health England	NA	NA	PRJNA248792	SRP042645	SAMN09484402	SRS3460393	2018-06-26	2018-06-26	Assembled	57	234506	4835797	Salmonella enterica;98.36%	67	37306	4	SAL_BB9988AA_AS	130624	130624	4181	477	419	29	29	28
SAL_CB1324AA_AS	SAL_QA9337AA	373153	SRR7444218;ILLUMINA;Paired;;SRX4314757;;	SAL_QA9337AA	Human	Human	Homo sapiens; human	2017	5	NA	NA	Europe	United Kingdom	NA	NA	NA	NA	NA	NA	Agona	I	NA	NA	Public Health England	NA	NA	PRJNA248792	SRP042645	SAMN09504457	SRS3476583	2018-06-28	2018-06-28	Assembled	64	231956	4830786	Salmonella enterica;90.63%	67	48576	4	SAL_CB1324AA_AS	125034	124286	4181	477	419	29	29	28
SAL_CB1790AA_AS	SAL_QA9819AA	418219	SRR7451162;ILLUMINA;Paired;;SRX4321671;;	SAL_QA9819AA	Human	Human	Homo sapiens; human	2017	9	NA	NA	Europe	United Kingdom	NA	NA	NA	NA	NA	NA	Agona	I	NA	NA	Public Health England	NA	NA	PRJNA248792	SRP042645	SAMN09516405	SRS3484138	2018-06-29	2018-06-29	Assembled	70	187654	4906368	Salmonella enterica;89.29%	88	18896	4	SAL_CB1790AA_AS	134605	134605	4181	477	419	29	29	28
SAL_GB0225AA_AS	SAL_QA9891AA	226995	SRR7451048;ILLUMINA;Paired;;SRX4321557;;	SAL_QA9891AA	Human	Human	Homo sapiens; human	2016	3	NA	NA	Europe	United Kingdom	NA	NA	NA	NA	NA	NA	Agona	I	NA	NA	Public Health England	NA	NA	PRJNA248792	SRP042645	SAMN09516402	SRS3484022	2018-06-29	2018-06-29	Assembled	59	216518	4745186	Salmonella enterica;100.0%	54	10432	4	SAL_GB0225AA_AS	136004	136004	4181	477	419	29	29	28
SAL_CB2669AA_AS	SAL_RA0761AA	524309	SRR7458569;ILLUMINA;Paired;;SRX4329047;;	SAL_RA0761AA	Human	Human	Homo sapiens; human	2018	4	NA	NA	Europe	United Kingdom	NA	NA	NA	NA	NA	NA	Agona	I	NA	NA	Public Health England	NA	NA	PRJNA248792	SRP042645	SAMN09530926	SRS3491093	2018-07-02	2018-07-02	Assembled	54	231992	4833022	Salmonella enterica;96.25%	73	115959	4	SAL_CB2669AA_AS	132367	132367	4181	477	419	29	29	28
SAL_CB2598AA_AS	SAL_RA0832AA	436073	SRR7458213;ILLUMINA;Paired;;SRX4328709;;	SAL_RA0832AA	Human	Human	Homo sapiens; human	2017	10	NA	NA	Europe	United Kingdom	NA	NA	NA	NA	NA	NA	Agona	I	NA	NA	Public Health England	NA	NA	PRJNA248792	SRP042645	SAMN09522088	SRS3490811	2018-07-02	2018-07-01	Assembled	81	232004	4832361	Salmonella enterica;95.84%	71	51247	4	SAL_CB2598AA_AS	132362	132362	4181	477	419	29	29	28
SAL_CB2372AA_AS	SAL_RA1050AA	443524	SRR7457931;ILLUMINA;Paired;;SRX4328427;;	SAL_RA1050AA	Human	Human	Homo sapiens; human	2017	11	NA	NA	Europe	United Kingdom	NA	NA	NA	NA	NA	NA	Agona	I	NA	NA	Public Health England	NA	NA	PRJNA248792	SRP042645	SAMN09521889	SRS3490530	2018-07-02	2018-07-01	Assembled	82	156525	4784850	Salmonella enterica;96.07%	80	41216	4	SAL_CB2372AA_AS	132146	132146	4181	477	419	29	29	28
SAL_CB3497AA_AS	SAL_RA2731AA	101477	SRR7468919;ILLUMINA;Paired;;SRX4338687;;	SAL_RA2731AA	Human	Human	Homo sapiens; human	2015	4	NA	NA	Europe	United Kingdom	NA	NA	NA	NA	NA	NA	Agona	I	NA	NA	Public Health England	NA	NA	PRJNA248792	SRP042645	SAMN09557534	SRS3499600	2018-07-04	2018-07-04	Assembled	86	231995	4770606	Salmonella enterica;89.74%	82	49379	4	SAL_CB3497AA_AS	133071	133071	4181	477	419	29	29	28
SAL_CB5243AA_AS	SAL_RA3258AA	527517	SRR7475467;ILLUMINA;Paired;;SRX4344964;;	SAL_RA3258AA	Human	Human	Homo sapiens; human	2018	4	NA	NA	Europe	United Kingdom	NA	NA	NA	NA	NA	NA	Agona	I	NA	NA	Public Health England	NA	NA	PRJNA248792	SRP042645	SAMN09612142	SRS3505013	2018-07-06	2018-07-06	Assembled	68	181857	4933329	Salmonella enterica;95.0%	78	89288	4	SAL_CB5243AA_AS	135392	98214	4181	477	419	29	29	28
SAL_CB5468AA_AS	SAL_RA3603AA	519518	SRR7480448;ILLUMINA;Paired;;SRX4349889;;	SAL_RA3603AA	Human	Human	Homo sapiens; human	2018	4	NA	NA	Europe	United Kingdom	NA	NA	NA	NA	NA	NA	Agona	I	NA	NA	Public Health England	NA	NA	PRJNA248792	SRP042645	SAMN09624483	SRS3509500	2018-07-08	2018-07-07	Assembled	52	188036	4951621	Salmonella enterica;95.0%	84	21532	4	SAL_CB5468AA_AS	135554	135554	4181	477	419	29	29	28
SAL_CB5379AA_AS	SAL_RA3692AA	474898	SRR7480358;ILLUMINA;Paired;;SRX4349799;;	SAL_RA3692AA	Human	Human	Homo sapiens; human	2018	1	NA	NA	Europe	United Kingdom	NA	NA	NA	NA	NA	NA	Agona	I	NA	NA	Public Health England	NA	NA	PRJNA248792	SRP042645	SAMN09624376	SRS3509411	2018-07-08	2018-07-07	Assembled	57	295953	4818798	Salmonella enterica;95.71%	72	15549	4	SAL_CB5379AA_AS	135491	7255	4181	477	419	29	29	28
SAL_CB5376AA_AS	SAL_RA3695AA	541999	SRR7480355;ILLUMINA;Paired;;SRX4349796;;	SAL_RA3695AA	Human	Human	Homo sapiens; human	2018	5	NA	NA	Europe	United Kingdom	NA	NA	NA	NA	NA	NA	Agona	I	NA	NA	Public Health England	NA	NA	PRJNA248792	SRP042645	SAMN09624364	SRS3509408	2018-07-08	2018-07-07	Assembled	42	233821	4799323	Salmonella enterica;93.88%	51	30428	4	SAL_CB5376AA_AS	135512	92525	4181	477	419	29	29	28
SAL_CB9389AA_AS	SAL_RA7208AA	552420	SRR7523664;ILLUMINA;Paired;;SRX4392211;;	SAL_RA7208AA	Human	Human	Homo sapiens; human	2018	6	NA	NA	Europe	United Kingdom	NA	NA	NA	NA	NA	NA	Agona	I	NA	NA	Public Health England	NA	NA	PRJNA248792	SRP042645	SAMN09661732	SRS3548018	2018-07-16	2018-07-16	Assembled	69	232004	4807255	Salmonella enterica;98.53%	67	13735	4	SAL_CB9389AA_AS	126569	126569	4181	477	419	29	29	28
SAL_CB9243AA_AS	SAL_RA7261AA	475836	SRR7523611;ILLUMINA;Paired;;SRX4392158;;	SAL_RA7261AA	Human	Human	Homo sapiens; human	2018	1	NA	NA	Europe	United Kingdom	NA	NA	NA	NA	NA	NA	Agona	I	NA	NA	Public Health England	NA	NA	PRJNA248792	SRP042645	SAMN09661699	SRS3547968	2018-07-16	2018-07-16	Assembled	44	253078	4882012	Salmonella enterica;92.55%	69	13953	4	SAL_CB9243AA_AS	138018	138018	4181	477	419	29	29	28
SAL_CB9822AA_AS	SAL_RA7695AA	123991	SRR7528150;ILLUMINA;Paired;;SRX4396480;;	SAL_RA7695AA	Human	Human	Homo sapiens; human	2015	6	NA	NA	Europe	United Kingdom	NA	NA	NA	NA	NA	NA	Agona	I	NA	NA	Public Health England	NA	NA	PRJNA248792	SRP042645	SAMN09666892	SRS3551660	2018-07-17	2018-07-17	Assembled	57	139474	4779311	Salmonella enterica;98.91%	93	49099	4	SAL_CB9822AA_AS	135416	7255	4181	477	419	29	29	28
SAL_CB9820AA_AS	SAL_RA7696AA	359285	SRR7528149;ILLUMINA;Paired;;SRX4396479;;	SAL_RA7696AA	Human	Human	Homo sapiens; human	2017	3	NA	NA	Europe	United Kingdom	NA	NA	NA	NA	NA	NA	Agona	I	NA	NA	Public Health England	NA	NA	PRJNA248792	SRP042645	SAMN09666885	SRS3551659	2018-07-17	2018-07-17	Assembled	54	185398	4790370	Salmonella enterica;98.11%	53	18203	4	SAL_CB9820AA_AS	138390	138390	4181	477	419	29	29	28
SAL_EB1026AA_AS	SAL_SA6239AA	576325	SRR7850524;ILLUMINA;Paired;;SRX4701283;;	SAL_SA6239AA	Human	Human	Homo sapiens; human	2018	7	NA	NA	Europe	United Kingdom	NA	NA	NA	NA	NA	NA	Agona	I	NA	NA	Public Health England	NA	NA	PRJNA248792	SRP042645	SAMN10076019	SRS3787607	2018-09-17	2018-09-17	Assembled	115	246151	4793424	Salmonella enterica;96.87%	63	36226	4	SAL_EB1026AA_AS	143184	7255	4181	477	419	29	29	28
SAL_EB4088AA_AS	SAL_SA7688AA	408544	SRR7885242;ILLUMINA;Paired;;SRX4722969;;	SAL_SA7688AA	Human	Human	Homo sapiens; human	2017	8	NA	NA	Europe	United Kingdom	NA	NA	NA	NA	NA	NA	Agona	I	NA	NA	Public Health England	NA	NA	PRJNA248792	SRP042645	SAMN10098060	SRS3808013	2018-09-21	2018-09-21	Assembled	72	328328	4780560	Salmonella enterica;98.57%	70	35518	4	SAL_EB4088AA_AS	129907	129907	4181	477	419	29	29	28
SAL_EB2895AA_AS	SAL_SA7815AA	106519	SRR7884502;ILLUMINA;Paired;;SRX4722229;;	SAL_SA7815AA	Human	Human	Homo sapiens; human	2015	4	NA	NA	Europe	United Kingdom	NA	NA	NA	NA	NA	NA	Agona	I	NA	NA	Public Health England	NA	NA	PRJNA248792	SRP042645	SAMN10097490	SRS3807317	2018-09-21	2018-09-21	Assembled	70	259086	4982689	Salmonella enterica;91.82%	135	91223	4	SAL_EB2895AA_AS	144958	7255	4181	477	419	29	29	28
SAL_EB6812AA_AS	SAL_SA9414AA	264173	SRR7911490;ILLUMINA;Paired;;SRX4746694;;	SAL_SA9414AA	Human	Human	Homo sapiens; human	2016	6	NA	NA	Europe	United Kingdom	NA	NA	NA	NA	NA	NA	Agona	I	NA	NA	Public Health England	NA	NA	PRJNA248792	SRP042645	SAMN10140191	SRS3827455	2018-09-28	2018-09-28	Assembled	85	350519	4750638	Salmonella enterica;100.0%	57	35993	4	SAL_EB6812AA_AS	145521	136004	4181	477	419	29	29	28
SAL_EB8845AA_AS	SAL_TA0802AA	608453	SRR7998201;ILLUMINA;Paired;;SRX4829065;;	SAL_TA0802AA	Human	Human	Homo sapiens; human	2018	9	NA	NA	Europe	United Kingdom	NA	NA	NA	NA	NA	NA	Agona	I	NA	NA	Public Health England	NA	NA	PRJNA248792	SRP042645	SAMN10229485	SRS3899643	2018-10-11	2018-10-11	Assembled	104	350753	4869822	Salmonella enterica;95.95%	77	36574	4	SAL_EB8845AA_AS	146599	146599	4181	477	419	29	29	28
SAL_FB5769AA_AS	SAL_TA6624AA	629315	SRR8142798;ILLUMINA;Paired;;SRX4963504;;	SAL_TA6624AA	Human	Human	Homo sapiens; human	2018	10	NA	NA	Europe	United Kingdom	NA	NA	NA	NA	NA	NA	Agona	I	NA	NA	Public Health England	NA	NA	PRJNA248792	SRP042645	SAMN10356493	SRS4003222	2018-11-07	2018-11-01	Assembled	128	321977	4841749	Salmonella enterica;95.31%	66	11486	4	SAL_FB5769AA_AS	150996	150996	4181	477	419	29	29	28
SAL_FB8051AA_AS	SAL_TA7889AA	SMG-18-2209	traces-0ZQyfFs;ILLUMINA;Paired;;NA;;	SAL_TA7889AA	NA	NA	NA	2018	NA	NA	NA	Europe	United Kingdom	Scotland	NA	NA	NA	NA	NA	NA	NA	NA	NA	D. Brown (Scotland)	NA	NA	NA	NA	NA	NA	2018-11-16	2019-05-21	Assembled	117	192936	4756300	Salmonella enterica;98.51%	82	34601	4	SAL_FB8051AA_AS	152680	152680	4181	477	419	29	29	28
SAL_HB2224AA_AS	SAL_UA2930AA	602630	SRR8293799;ILLUMINA;Paired;;SRX5108387;;	SAL_UA2930AA	Human	Human	Homo sapiens; human	2018	9	NA	NA	Europe	United Kingdom	NA	NA	NA	NA	NA	NA	Agona	I	NA	NA	Public Health England	NA	NA	PRJNA248792	SRP042645	SAMN10536563	SRS4117794	2018-12-10	2018-12-10	Assembled	78	232004	4867817	Salmonella enterica;96.88%	65	14187	4	SAL_HB2224AA_AS	157440	132367	4181	477	419	29	29	28
SAL_HB2219AA_AS	SAL_UA2935AA	601644	SRR8293794;ILLUMINA;Paired;;SRX5108382;;	SAL_UA2935AA	Human	Human	Homo sapiens; human	2018	9	NA	NA	Europe	United Kingdom	NA	NA	NA	NA	NA	NA	Agona	I	NA	NA	Public Health England	NA	NA	PRJNA248792	SRP042645	SAMN10536557	SRS4117789	2018-12-10	2018-12-10	Assembled	97	350383	4817877	Salmonella enterica;95.32%	67	9252	4	SAL_HB2219AA_AS	157444	157444	4181	477	419	29	29	28
SAL_HB6699AA_AS	SAL_UA6064AA	656768	SRR8366145;ILLUMINA;Paired;;SRX5176465;;	SAL_UA6064AA	Human	Human	Homo sapiens; human	2018	12	NA	NA	Europe	United Kingdom	NA	NA	NA	NA	NA	NA	Agona	I	NA	NA	Public Health England	NA	NA	PRJNA248792	SRP042645	SAMN10639980	SRS4183758	2018-12-24	2018-12-23	Assembled	64	149177	4803054	Salmonella enterica;97.61%	83	25906	4	SAL_HB6699AA_AS	160109	160109	4181	477	419	29	29	28
SAL_IB1406AA_AS	SAL_UA7793AA	662761	SRR8429904;ILLUMINA;Paired;;SRX5237715;;	SAL_UA7793AA	Human	Human	Homo sapiens; human	2018	12	NA	NA	Europe	United Kingdom	NA	NA	NA	NA	NA	NA	Agona	I	NA	NA	Public Health England	NA	NA	PRJNA248792	SRP042645	SAMN10723689	SRS4240634	2019-01-15	2019-01-11	Assembled	47	231957	4807070	Salmonella enterica;98.63%	72	9961	4	SAL_IB1406AA_AS	164145	126569	4181	477	419	29	29	28
SAL_IB6801AA_AS	SAL_VA0297AA	553748	SRR8499323;ILLUMINA;Paired;;SRX5303325;;	SAL_VA0297AA	Human	Human	Homo sapiens; human	2018	6	NA	NA	Europe	United Kingdom	NA	NA	NA	NA	NA	NA	Agona	I	NA	NA	Public Health England	NA	NA	PRJNA248792	SRP042645	SAMN10836065	SRS4301337	2019-01-29	2019-01-29	Assembled	99	293294	4831562	Salmonella enterica;98.5%	66	10549	4	SAL_IB6801AA_AS	166486	166486	4181	477	419	29	29	28
SAL_IB7996AA_AS	SAL_VA1339AA	486535	SRR8514761;ILLUMINA;Paired;;SRX5318352;;	SAL_VA1339AA	Human	Human	Homo sapiens; human	2018	2	NA	NA	Europe	United Kingdom	NA	NA	NA	NA	NA	NA	Agona	I	NA	NA	Public Health England	NA	NA	PRJNA248792	SRP042645	SAMN10855063	SRS4314199	2019-02-01	2019-02-01	Assembled	82	307961	4837321	Salmonella enterica;96.33%	75	24465	4	SAL_IB7996AA_AS	167233	152680	4181	477	419	29	29	28
SAL_IB9302AA_AS	SAL_VA2087AA	461169	SRR8524687;ILLUMINA;Paired;;SRX5327522;;	SAL_VA2087AA	Human	Human	Homo sapiens; human	2017	12	NA	NA	Europe	United Kingdom	NA	NA	NA	NA	NA	NA	Agona	I	NA	NA	Public Health England	NA	NA	PRJNA248792	SRP042645	SAMN10867391	SRS4322272	2019-02-04	2019-02-03	Assembled	54	183280	4794219	Salmonella enterica;97.26%	76	27015	4	SAL_IB9302AA_AS	167940	167940	4181	477	419	29	29	28
SAL_JB6580AA_AS	SAL_VA7091AA	370631	SRR8585171;ILLUMINA;Paired;;SRX5385718;;	SAL_VA7091AA	Human	Human	Homo sapiens; human	2017	5	NA	NA	Europe	United Kingdom	NA	NA	NA	NA	NA	NA	Agona	I	NA	NA	Public Health England	NA	NA	PRJNA248792	SRP042645	SAMN10959455	SRS4374242	2019-02-18	2019-02-17	Assembled	93	232092	4795783	Salmonella enterica;96.05%	73	20393	4	SAL_JB6580AA_AS	171934	171934	4181	477	419	29	29	28
SAL_JB9521AA_AS	SAL_VA8497AA	350686	SRR8648227;ILLUMINA;Paired;;SRX5446008;;	SAL_VA8497AA	Human	Human	Homo sapiens; human	2017	3	NA	NA	Europe	United Kingdom	NA	NA	NA	NA	NA	NA	Agona	I	NA	NA	Public Health England	NA	NA	PRJNA248792	SRP042645	SAMN11031517	SRS4423057	2019-03-01	2019-02-28	Assembled	67	271379	4888793	Salmonella enterica;89.33%	75	133884	4	SAL_JB9521AA_AS	172526	172526	4181	477	419	29	29	28
SAL_KB2744AA_AS	SAL_WA0219AA	203646	SRR8701093;ILLUMINA;Paired;;SRX5496687;;	SAL_WA0219AA	Human	Human	Homo sapiens; human	2016	1	NA	NA	Europe	United Kingdom	NA	NA	NA	NA	NA	NA	Agona	I	NA	NA	Public Health England	NA	NA	PRJNA248792	SRP042645	SAMN11092936	SRS4466290	2019-03-10	2019-03-09	Assembled	84	286916	4764061	Salmonella enterica;93.07%	69	22114	4	SAL_KB2744AA_AS	125156	7255	4181	477	419	29	29	28
SAL_KB6210AA_AS	SAL_WA1660AA	134019	SRR8740777;ILLUMINA;Paired;;SRX5532912;;	SAL_WA1660AA	Human	Human	Homo sapiens; human	2015	7	NA	NA	Europe	United Kingdom	NA	NA	NA	NA	NA	NA	Agona	I	NA	NA	Public Health England	NA	NA	PRJNA248792	SRP042645	SAMN11157190	SRS4499123	2019-03-18	2019-03-18	Assembled	99	350363	4764087	Salmonella enterica;92.75%	69	18913	4	SAL_KB6210AA_AS	175903	7255	4181	477	419	29	29	28
SAL_MB7965AA_AS	SAL_XA4008AA	742459	SRR9274357;ILLUMINA;Paired;;SRX6044488;;	SAL_XA4008AA	Human	Human	Homo sapiens; human	2019	5	NA	NA	Europe	United Kingdom	NA	NA	NA	NA	NA	NA	Agona	I	NA	NA	Public Health England	NA	NA	PRJNA248792	SRP042645	SAMN12023944	SRS4947611	2019-06-12	2019-06-12	Assembled	75	233197	4993827	Salmonella enterica;95.23%	109	27535	4.1	SAL_MB7965AA_AS	185718	185718	4181	477	419	29	29	28
SAL_NB6620AA_AS	SAL_YA0146AA	766747	SRR9626915;ILLUMINA;Paired;;SRX6389032;;	SAL_YA0146AA	Human	Human	Homo sapiens; human	2019	6	NA	NA	Europe	United Kingdom	NA	NA	NA	NA	NA	NA	Agona	I	NA	NA	Public Health England	NA	NA	PRJNA248792	SRP042645	SAMN12202562	SRS5048521	2019-07-11	2019-07-03	Assembled	123	305669	4834832	Salmonella enterica;97.78%	59	6697	4.1	SAL_NB6620AA_AS	189440	189440	4181	477	419	29	29	28
SG17-135	SAL_DB0481AA	SG17-135	GCA_012169275;Complete Genome;;;;;,SRR11069704;ILLUMINA;Paired;;SRX7709949;;,SRR11069703;OXFORD_NANOPORE;Single;;SRX7709950;;	SAL_DB0481AA	Wild Animal	Avian	Chroicocephalus novaehollandiae (Australian Silver Gull chick)	2017	NA	NA	NA	NA	Australia	New South Wales	NA	NA	NA	NA	NA	Agona	I	NA	NA	The ithree institute	NA	NA	PRJNA606095	SRP248316	SAMN14085623	SRS6133438	2020-05-01	2020-04-06	Assembled	1	4813284	5152410	NA	3	0	NaN	SAL_HC4750AA_AS	199392	199392	4181	477	419	29	29	28
[truncated: 69 more columns]
