# Supplementary material for: Whole-Genome Sequence Analysis of an Extensively Drug-Resistant Salmonella enterica Serovar Agona Isolate from an Australian Silver Gull (Chroicocephalus novaehollandiae) Reveals the Acquisition of Multidrug Resistance Plasmids
Source: mSphere. 2020 Nov 25;5(6):e00743-20. doi: 10.1128/mSphere.00743-20 (PMC7690955; doi:10.1128/mSphere.00743-20)
Supplement: TABLE S2 [file mSphere.00743-20-st002.csv]

snp-dists 0.6.3	Reference	SAL_AB7534AA_AS.out	SAL_AB7542AA_AS.out	SAL_AB7634AA_AS.out	SAL_AB8884AA_AS.out	SAL_BA7932AA_AS.out	SAL_BA8052AA_AS.out	SAL_BB1424AA_AS.out	SAL_BB1915AA_AS.out	SAL_BB2131AA_AS.out	SAL_BB2899AA_AS.out	SAL_BB2967AA_AS.out	SAL_BB2970AA_AS.out	SAL_BB3127AA_AS.out	SAL_BB4431AA_AS.out	SAL_BB4524AA_AS.out	SAL_BB4937AA_AS.out	SAL_BB5050AA_AS.out	SAL_BB6441AA_AS.out	SAL_BB7027AA_AS.out	SAL_BB7197AA_AS.out	SAL_BB7261AA_AS.out	SAL_BB8135AA_AS.out	SAL_BB9086AA_AS.out	SAL_BB9562AA_AS.out	SAL_BB9988AA_AS.out	SAL_CB0053AA_AS.out	SAL_CB0088AA_AS.out	SAL_CB1324AA_AS.out	SAL_CB1790AA_AS.out	SAL_CB2372AA_AS.out	SAL_CB2598AA_AS.out	SAL_CB2669AA_AS.out	SAL_CB3497AA_AS.out	SAL_CB5243AA_AS.out	SAL_CB5376AA_AS.out	SAL_CB5379AA_AS.out	SAL_CB5468AA_AS.out	SAL_CB9243AA_AS.out	SAL_CB9389AA_AS.out	SAL_CB9820AA_AS.out	SAL_CB9822AA_AS.out	SAL_EB1026AA_AS.out	SAL_EB2895AA_AS.out	SAL_EB4088AA_AS.out	SAL_EB6812AA_AS.out	SAL_EB8845AA_AS.out	SAL_FB5769AA_AS.out	SAL_FB8051AA_AS.out
Reference	0	10	16	10	9	13	12	11	13	17	11	22	11	15	15	8	17	24	15	17	15	13	15	15	15	17	21	24	11	10	12	15	10	15	10	19	8	19	19	22	14	10	9	12	15	15	12	10	17
SAL_AB7534AA_AS.out	10	0	12	12	5	9	8	11	11	17	9	18	11	11	11	4	13	20	11	13	11	9	11	11	11	13	17	20	11	10	8	15	8	11	10	15	6	17	17	18	12	8	7	8	11	11	10	10	13
SAL_AB7542AA_AS.out	16	12	0	18	11	11	10	17	17	23	15	20	17	13	13	10	15	22	13	15	13	11	13	17	13	15	19	22	17	16	10	21	14	7	16	17	12	23	23	20	18	14	13	10	17	13	16	16	15
SAL_AB7634AA_AS.out	10	12	18	0	11	15	14	13	15	19	13	24	13	17	17	10	19	26	17	19	17	15	17	17	17	19	23	26	13	12	14	17	12	17	12	21	10	21	21	24	16	12	11	14	17	17	14	12	19
SAL_AB8884AA_AS.out	9	5	11	11	0	8	7	10	10	16	8	17	10	10	10	3	12	19	10	12	10	8	10	10	10	12	16	19	10	9	7	14	7	10	9	14	5	16	16	17	11	7	6	7	10	10	9	9	12
SAL_BA7932AA_AS.out	13	9	11	15	8	0	7	14	14	20	12	17	14	10	10	7	4	11	10	4	10	8	10	14	10	4	16	19	14	13	7	18	11	10	13	6	9	20	20	9	15	11	10	7	14	10	13	13	12
SAL_BA8052AA_AS.out	12	8	10	14	7	7	0	13	13	19	11	16	13	5	9	6	11	18	9	11	5	7	5	13	5	11	11	18	13	12	6	17	10	9	12	13	8	19	19	16	14	10	9	6	13	9	12	12	11
SAL_BB1424AA_AS.out	11	11	17	13	10	14	13	0	14	12	12	23	6	16	16	9	18	25	16	18	16	14	16	16	16	18	22	25	6	11	13	10	11	16	5	20	9	20	20	23	15	11	10	13	16	16	13	5	18
SAL_BB1915AA_AS.out	13	11	17	15	10	14	13	14	0	20	2	23	14	16	16	9	18	25	16	18	16	14	16	16	16	18	22	25	14	13	13	18	11	16	13	20	9	20	20	23	5	11	10	13	16	16	13	13	18
SAL_BB2131AA_AS.out	17	17	23	19	16	20	19	12	20	0	18	29	6	22	22	15	24	31	22	24	22	20	22	22	22	24	28	31	6	17	19	16	17	22	9	26	15	26	26	29	21	17	16	19	22	22	19	11	24
SAL_BB2899AA_AS.out	11	9	15	13	8	12	11	12	2	18	0	21	12	14	14	7	16	23	14	16	14	12	14	14	14	16	20	23	12	11	11	16	9	14	11	18	7	18	18	21	3	9	8	11	14	14	11	11	16
SAL_BB2967AA_AS.out	22	18	20	24	17	17	16	23	23	29	21	0	23	19	19	16	21	28	19	21	19	17	19	23	19	21	25	28	23	22	16	27	20	19	22	23	18	29	29	26	24	20	19	16	23	19	22	22	17
SAL_BB2970AA_AS.out	11	11	17	13	10	14	13	6	14	6	12	23	0	16	16	9	18	25	16	18	16	14	16	16	16	18	22	25	0	11	13	10	11	16	3	20	9	20	20	23	15	11	10	13	16	16	13	5	18
SAL_BB3127AA_AS.out	15	11	13	17	10	10	5	16	16	22	14	19	16	0	12	9	14	21	12	14	8	10	8	16	2	14	8	21	16	15	9	20	13	12	15	16	11	22	22	19	17	13	12	9	16	12	15	15	14
SAL_BB4431AA_AS.out	15	11	13	17	10	10	9	16	16	22	14	19	16	12	0	9	14	21	12	14	12	10	12	16	12	14	18	21	16	15	7	20	13	12	15	16	11	22	22	19	17	13	12	9	16	12	15	15	14
SAL_BB4524AA_AS.out	8	4	10	10	3	7	6	9	9	15	7	16	9	9	9	0	11	18	9	11	9	7	9	9	9	11	15	18	9	8	6	13	6	9	8	13	4	15	15	16	10	6	5	6	9	9	8	8	11
SAL_BB4937AA_AS.out	17	13	15	19	12	4	11	18	18	24	16	21	18	14	14	11	0	13	14	8	14	12	14	18	14	8	20	23	18	17	11	22	15	14	17	10	13	24	24	11	19	15	14	11	18	14	17	17	16
SAL_BB5050AA_AS.out	24	20	22	26	19	11	18	25	25	31	23	28	25	21	21	18	13	0	21	15	21	19	21	25	21	15	27	30	25	24	18	29	22	21	24	17	20	31	31	2	26	22	21	18	25	21	24	24	23
SAL_BB6441AA_AS.out	15	11	13	17	10	10	9	16	16	22	14	19	16	12	12	9	14	21	0	14	12	6	12	16	12	14	18	17	16	15	9	20	13	12	15	16	11	22	22	19	17	13	12	9	16	12	15	15	14
SAL_BB7027AA_AS.out	17	13	15	19	12	4	11	18	18	24	16	21	18	14	14	11	8	15	14	0	14	12	14	18	14	8	20	23	18	17	11	22	15	14	17	8	13	24	24	13	19	15	14	11	18	14	17	17	16
SAL_BB7197AA_AS.out	15	11	13	17	10	10	5	16	16	22	14	19	16	8	12	9	14	21	12	14	0	10	0	16	8	14	14	21	16	15	9	20	13	12	15	16	11	22	22	19	17	13	12	9	16	12	15	15	14
SAL_BB7261AA_AS.out	13	9	11	15	8	8	7	14	14	20	12	17	14	10	10	7	12	19	6	12	10	0	10	14	10	12	16	15	14	13	7	18	11	10	13	14	9	20	20	17	15	11	10	7	14	10	13	13	12
SAL_BB8135AA_AS.out	15	11	13	17	10	10	5	16	16	22	14	19	16	8	12	9	14	21	12	14	0	10	0	16	8	14	14	21	16	15	9	20	13	12	15	16	11	22	22	19	17	13	12	9	16	12	15	15	14
SAL_BB9086AA_AS.out	15	11	17	17	10	14	13	16	16	22	14	23	16	16	16	9	18	25	16	18	16	14	16	0	16	18	22	25	16	15	13	20	13	16	15	20	11	22	22	23	17	13	12	13	0	16	15	15	18
SAL_BB9562AA_AS.out	15	11	13	17	10	10	5	16	16	22	14	19	16	2	12	9	14	21	12	14	8	10	8	16	0	14	8	21	16	15	9	20	13	12	15	16	11	22	22	19	17	13	12	9	16	12	15	15	14
SAL_BB9988AA_AS.out	17	13	15	19	12	4	11	18	18	24	16	21	18	14	14	11	8	15	14	8	14	12	14	18	14	0	20	23	18	17	11	22	15	14	17	10	13	24	24	13	19	15	14	11	18	14	17	17	16
SAL_CB0053AA_AS.out	21	17	19	23	16	16	11	22	22	28	20	25	22	8	18	15	20	27	18	20	14	16	14	22	8	20	0	27	22	21	15	26	19	18	21	22	17	28	28	25	23	19	18	15	22	18	21	21	20
SAL_CB0088AA_AS.out	24	20	22	26	19	19	18	25	25	31	23	28	25	21	21	18	23	30	17	23	21	15	21	25	21	23	27	0	25	24	18	29	22	21	24	25	20	31	31	28	26	22	21	18	25	21	24	24	23
SAL_CB1324AA_AS.out	11	11	17	13	10	14	13	6	14	6	12	23	0	16	16	9	18	25	16	18	16	14	16	16	16	18	22	25	0	11	13	10	11	16	3	20	9	20	20	23	15	11	10	13	16	16	13	5	18
SAL_CB1790AA_AS.out	10	10	16	12	9	13	12	11	13	17	11	22	11	15	15	8	17	24	15	17	15	13	15	15	15	17	21	24	11	0	12	15	10	15	10	19	8	19	19	22	14	10	9	12	15	15	12	10	17
SAL_CB2372AA_AS.out	12	8	10	14	7	7	6	13	13	19	11	16	13	9	7	6	11	18	9	11	9	7	9	13	9	11	15	18	13	12	0	17	10	9	12	13	8	19	19	16	14	10	9	6	13	9	12	12	11
SAL_CB2598AA_AS.out	15	15	21	17	14	18	17	10	18	16	16	27	10	20	20	13	22	29	20	22	20	18	20	20	20	22	26	29	10	15	17	0	15	20	9	24	13	24	24	27	19	15	14	17	20	20	17	5	22
SAL_CB2669AA_AS.out	10	8	14	12	7	11	10	11	11	17	9	20	11	13	13	6	15	22	13	15	13	11	13	13	13	15	19	22	11	10	10	15	0	13	10	17	4	13	13	20	12	8	5	10	13	13	6	10	15
SAL_CB3497AA_AS.out	15	11	7	17	10	10	9	16	16	22	14	19	16	12	12	9	14	21	12	14	12	10	12	16	12	14	18	21	16	15	9	20	13	0	15	16	11	22	22	19	17	13	12	9	16	12	15	15	14
SAL_CB5243AA_AS.out	10	10	16	12	9	13	12	5	13	9	11	22	3	15	15	8	17	24	15	17	15	13	15	15	15	17	21	24	3	10	12	9	10	15	0	19	8	19	19	22	14	10	9	12	15	15	12	4	17
SAL_CB5376AA_AS.out	19	15	17	21	14	6	13	20	20	26	18	23	20	16	16	13	10	17	16	8	16	14	16	20	16	10	22	25	20	19	13	24	17	16	19	0	15	26	26	15	21	17	16	13	20	16	19	19	18
SAL_CB5379AA_AS.out	8	6	12	10	5	9	8	9	9	15	7	18	9	11	11	4	13	20	11	13	11	9	11	11	11	13	17	20	9	8	8	13	4	11	8	15	0	13	13	18	10	6	1	8	11	11	6	8	13
SAL_CB5468AA_AS.out	19	17	23	21	16	20	19	20	20	26	18	29	20	22	22	15	24	31	22	24	22	20	22	22	22	24	28	31	20	19	19	24	13	22	19	26	13	0	8	29	21	17	14	19	22	22	15	19	24
SAL_CB9243AA_AS.out	19	17	23	21	16	20	19	20	20	26	18	29	20	22	22	15	24	31	22	24	22	20	22	22	22	24	28	31	20	19	19	24	13	22	19	26	13	8	0	29	21	17	14	19	22	22	15	19	24
SAL_CB9389AA_AS.out	22	18	20	24	17	9	16	23	23	29	21	26	23	19	19	16	11	2	19	13	19	17	19	23	19	13	25	28	23	22	16	27	20	19	22	15	18	29	29	0	24	20	19	16	23	19	22	22	21
SAL_CB9820AA_AS.out	14	12	18	16	11	15	14	15	5	21	3	24	15	17	17	10	19	26	17	19	17	15	17	17	17	19	23	26	15	14	14	19	12	17	14	21	10	21	21	24	0	12	11	14	17	17	14	14	19
SAL_CB9822AA_AS.out	10	8	14	12	7	11	10	11	11	17	9	20	11	13	13	6	15	22	13	15	13	11	13	13	13	15	19	22	11	10	10	15	8	13	10	17	6	17	17	20	12	0	7	10	13	13	10	10	15
SAL_EB1026AA_AS.out	9	7	13	11	6	10	9	10	10	16	8	19	10	12	12	5	14	21	12	14	12	10	12	12	12	14	18	21	10	9	9	14	5	12	9	16	1	14	14	19	11	7	0	9	12	12	7	9	14
SAL_EB2895AA_AS.out	12	8	10	14	7	7	6	13	13	19	11	16	13	9	9	6	11	18	9	11	9	7	9	13	9	11	15	18	13	12	6	17	10	9	12	13	8	19	19	16	14	10	9	0	13	9	12	12	11
SAL_EB4088AA_AS.out	15	11	17	17	10	14	13	16	16	22	14	23	16	16	16	9	18	25	16	18	16	14	16	0	16	18	22	25	16	15	13	20	13	16	15	20	11	22	22	23	17	13	12	13	0	16	15	15	18
SAL_EB6812AA_AS.out	15	11	13	17	10	10	9	16	16	22	14	19	16	12	12	9	14	21	12	14	12	10	12	16	12	14	18	21	16	15	9	20	13	12	15	16	11	22	22	19	17	13	12	9	16	0	15	15	14
SAL_EB8845AA_AS.out	12	10	16	14	9	13	12	13	13	19	11	22	13	15	15	8	17	24	15	17	15	13	15	15	15	17	21	24	13	12	12	17	6	15	12	19	6	15	15	22	14	10	7	12	15	15	0	12	17
SAL_FB5769AA_AS.out	10	10	16	12	9	13	12	5	13	11	11	22	5	15	15	8	17	24	15	17	15	13	15	15	15	17	21	24	5	10	12	5	10	15	4	19	8	19	19	22	14	10	9	12	15	15	12	0	17
SAL_FB8051AA_AS.out	17	13	15	19	12	12	11	18	18	24	16	17	18	14	14	11	16	23	14	16	14	12	14	18	14	16	20	23	18	17	11	22	15	14	17	18	13	24	24	21	19	15	14	11	18	14	17	17	0
SAL_GB0225AA_AS.out	14	10	12	16	9	9	8	15	15	21	13	18	15	11	11	8	13	20	11	13	11	9	11	15	11	13	17	20	15	14	8	19	12	11	14	15	10	21	21	18	16	12	11	8	15	1	14	14	13
SAL_HB2219AA_AS.out	10	6	12	12	5	9	8	11	11	17	9	18	11	11	11	4	13	20	11	13	11	9	11	11	11	13	17	20	11	10	8	15	8	11	10	15	6	17	17	18	12	8	7	8	11	11	10	10	13
SAL_HB2224AA_AS.out	9	7	13	11	6	10	9	10	10	16	8	19	10	12	12	5	14	21	12	14	12	10	12	12	12	14	18	21	10	9	9	14	3	12	9	16	3	12	12	19	11	7	4	9	12	12	5	9	14
SAL_HB6699AA_AS.out	11	9	15	13	8	12	11	12	12	18	10	21	12	14	14	7	16	23	14	16	14	12	14	14	14	16	20	23	12	11	11	16	7	14	11	18	3	16	16	21	13	9	4	11	14	14	9	11	16
SAL_IB1406AA_AS.out	28	24	26	30	23	15	22	29	29	35	27	32	29	25	25	22	17	8	25	19	25	23	25	29	25	19	31	34	29	28	22	33	26	25	28	21	24	35	35	6	30	26	25	22	29	25	28	28	27
SAL_IB6801AA_AS.out	19	15	17	21	14	6	13	20	20	26	18	23	20	16	16	13	10	17	16	8	16	14	16	20	16	10	22	25	20	19	13	24	17	16	19	10	15	26	26	15	21	17	16	13	20	16	19	19	18
SAL_IB7996AA_AS.out	17	13	15	19	12	12	11	18	18	24	16	17	18	14	14	11	16	23	14	16	14	12	14	18	14	16	20	23	18	17	11	22	15	14	17	18	13	24	24	21	19	15	14	11	18	14	17	17	2
SAL_IB9302AA_AS.out	16	14	20	18	13	17	16	17	7	23	5	26	17	19	19	12	21	28	19	21	19	17	19	19	19	21	25	28	17	16	16	21	14	19	16	23	12	23	23	26	8	14	13	16	19	19	16	16	21
SAL_JB6580AA_AS.out	12	10	16	14	9	13	12	13	13	19	11	22	13	15	15	8	17	24	15	17	15	13	15	15	15	17	21	24	13	12	12	17	4	15	12	19	6	15	15	22	14	10	7	12	15	15	8	12	17
SAL_JB9521AA_AS.out	19	15	17	21	14	14	13	20	20	26	18	23	20	16	16	13	18	25	16	18	16	14	16	20	16	18	22	25	20	19	13	24	17	16	19	20	15	26	26	23	21	17	16	13	20	8	19	19	18
SAL_KA0676AA_AS.out	7	5	11	9	4	8	7	8	6	14	4	17	8	10	10	3	12	19	10	12	10	8	10	10	10	12	16	19	8	7	7	12	5	10	7	14	3	14	14	17	7	5	4	7	10	10	7	7	12
SAL_KA0984AA_AS.out	13	9	11	15	8	8	7	14	14	20	12	17	14	10	10	7	12	19	10	12	10	8	10	14	10	12	16	19	14	13	7	18	11	10	13	14	9	20	20	17	15	11	10	7	14	10	13	13	12
SAL_KA1119AA_AS.out	9	5	11	11	4	8	7	10	10	16	8	17	10	10	10	3	12	19	10	12	10	8	10	10	10	12	16	19	10	9	7	14	7	10	9	14	5	16	16	17	11	7	6	7	10	10	9	9	12
SAL_KA4888AA_AS.out	9	9	15	11	8	12	11	6	12	12	10	21	6	14	14	7	16	23	14	16	14	12	14	14	14	16	20	23	6	9	11	10	9	14	5	18	7	18	18	21	13	9	8	11	14	14	11	5	16
SAL_KA5244AA_AS.out	5	7	13	7	6	10	9	8	10	14	8	19	8	12	12	5	14	21	12	14	12	10	12	12	12	14	18	21	8	7	9	12	7	12	7	16	5	16	16	19	11	7	6	9	12	12	9	7	14
SAL_KB2744AA_AS.out	17	13	15	19	12	12	7	18	18	24	16	21	18	2	14	11	16	23	14	16	10	12	10	18	4	16	10	23	18	17	11	22	15	14	17	18	13	24	24	21	19	15	14	11	18	14	17	17	16
SAL_KB6210AA_AS.out	16	12	14	18	11	11	6	17	17	23	15	20	17	3	13	10	15	22	13	15	9	11	9	17	1	15	9	22	17	16	10	21	14	13	16	17	12	23	23	20	18	14	13	10	17	13	16	16	15
SAL_MB7965AA_AS.out	15	11	17	17	10	14	13	16	16	22	14	23	16	16	16	9	18	25	16	18	16	14	16	16	16	18	22	25	16	15	13	20	13	16	15	20	11	22	22	23	17	13	12	13	16	16	15	15	18
SAL_NA2865AA_AS.out	9	9	15	11	8	12	11	6	12	12	10	21	6	14	14	7	16	23	14	16	14	12	14	14	14	16	20	23	6	9	11	10	9	14	5	18	7	18	18	21	13	9	8	11	14	14	11	5	16
SAL_NB6620AA_AS.out	13	13	19	15	12	16	15	14	16	20	14	25	14	18	18	11	20	27	18	20	18	16	18	18	18	20	24	27	14	7	15	18	13	18	13	22	11	22	22	25	17	13	12	15	18	18	15	13	20
SAL_OA4067AA_AS.out	11	11	17	13	10	14	13	8	14	14	12	23	8	16	16	9	18	25	16	18	16	14	16	16	16	18	22	25	8	11	13	12	11	16	7	20	9	20	20	23	15	11	10	13	16	16	13	7	18
SAL_OA4072AA_AS.out	11	11	17	13	10	14	13	8	14	14	12	23	8	16	16	9	18	25	16	18	16	14	16	16	16	18	22	25	8	11	13	12	11	16	7	20	9	20	20	23	15	11	10	13	16	16	13	7	18
SAL_RA1578AA_AS.out	13	9	11	15	8	8	7	14	14	20	12	17	14	10	8	7	12	19	10	12	10	8	10	14	10	12	16	19	14	13	5	18	11	10	13	14	9	20	20	17	15	11	10	7	14	10	13	13	12
SAL_RA1599AA_AS.out	13	9	11	15	8	8	7	14	14	20	12	17	14	10	8	7	12	19	10	12	10	8	10	14	10	12	16	19	14	13	5	18	11	10	13	14	9	20	20	17	15	11	10	7	14	10	13	13	12
SAL_SA1324AA_AS.out	14	10	12	16	9	1	8	15	15	21	13	18	15	11	11	8	5	12	11	5	11	9	11	15	11	5	17	20	15	14	8	19	12	11	14	7	10	21	21	10	16	12	11	8	15	11	14	14	13
SAL_SA1344AA_AS.out	7	3	9	9	2	6	5	8	8	14	6	15	8	8	8	1	10	17	8	10	8	6	8	8	8	10	14	17	8	7	5	12	5	8	7	12	3	14	14	15	9	5	4	5	8	8	7	7	10
SAL_SA9246AA_AS.out	15	11	17	17	10	14	13	16	16	22	14	23	16	16	16	9	18	25	16	18	16	14	16	6	16	18	22	25	16	15	13	20	13	16	15	20	11	22	22	23	17	13	12	13	6	16	15	15	18
SAL_WA2841AA_AS.out	16	12	14	18	11	3	10	17	17	23	15	20	17	13	13	10	7	14	13	5	13	11	13	17	13	7	19	22	17	16	10	21	14	13	16	3	12	23	23	12	18	14	13	10	17	13	16	16	15
SAL_WA9926AA_AS.out	11	11	17	13	10	14	13	6	14	10	12	23	4	16	16	9	18	25	16	18	16	14	16	16	16	18	22	25	4	11	13	10	11	16	3	20	9	20	20	23	15	11	10	13	16	16	13	5	18
SAL_XA1299AA_AS.out	10	10	16	12	9	13	12	5	13	9	11	22	3	15	15	8	17	24	15	17	15	13	15	15	15	17	21	24	3	10	12	9	10	15	0	19	8	19	19	22	14	10	9	12	15	15	12	4	17
SAL_XA3156AA_AS.out	24	20	22	26	19	19	18	25	25	31	23	28	25	21	21	18	23	30	17	23	21	15	21	25	21	23	27	4	25	24	18	29	22	21	24	25	20	31	31	28	26	22	21	18	25	21	24	24	23
[truncated: 31 more columns]
