# Supplementary material for: Whole-Genome Sequence Analysis of an Extensively Drug-Resistant Salmonella enterica Serovar Agona Isolate from an Australian Silver Gull (Chroicocephalus novaehollandiae) Reveals the Acquisition of Multidrug Resistance Plasmids
Source: mSphere. 2020 Nov 25;5(6):e00743-20. doi: 10.1128/mSphere.00743-20 (PMC7690955; doi:10.1128/mSphere.00743-20)
Supplement: TABLE S3 [file mSphere.00743-20-st003.txt]

NCBI Accession No.	Strain Name	Strain Source	Host Species	Country of origin	Plasmid size (bp)	Year of isolation
MF083142	D36-1	Unknown	Citrobacter freundii	China	188310	2017*
CP030940	AMSHJX01	Giant panda faeces	E. coli	China; Shanghai	257394	2018*
MG014720	A74	Duck	E. coli	China	322966	2007
MH128771	803DBmcr	Human	E. coli	China	230365	2017
CP011062	Sanji	Pheasant duodenum	E. coli	China	255368	2011
CP026492	HS13-1	Human faeces	E. coli	China;Shenzhen	264344	2017
CP039861	PNCS014880	Human	Salmonella enterica	Canada	245375	2016
CP039170	Sal-5364	Human faeces	Salmonella enterica serovar Goldcoast	Taiwan	278377	2018
CP037959	R18.0877	Human faeces	Salmonella enterica serovar Goldcoast	Taiwan	278374	2018
CP033347	CFSA1096	Food	Salmonella enterica	China; Hubei	297348	2015
* - Collection date not listed - instead inferred from available metadata
