# Supplementary material for: Whole-Genome Sequence Analysis of an Extensively Drug-Resistant Salmonella enterica Serovar Agona Isolate from an Australian Silver Gull (Chroicocephalus novaehollandiae) Reveals the Acquisition of Multidrug Resistance Plasmids
Source: mSphere. 2020 Nov 25;5(6):e00743-20. doi: 10.1128/mSphere.00743-20 (PMC7690955; doi:10.1128/mSphere.00743-20)
Supplement: TABLE S5 [file mSphere.00743-20-st005.txt]

Query	Subject	Percent identity	Length	Mismatches	Gaps	Query start	Query end	Subject start	Subject end	Expect value	Bit score
CP011062.1	Schematic_IncHI2_Circular.dna	99.987	63748	8	0	167860	231607	218927	282674	0	1.15E+05
CP011062.1	Schematic_IncHI2_Circular.dna	99.939	37764	23	0	22716	60479	23215	60978	0	67999
CP011062.1	Schematic_IncHI2_Circular.dna	99.927	21933	15	1	60475	82407	62933	84864	0	39478
CP011062.1	Schematic_IncHI2_Circular.dna	99.732	12327	31	2	1	12325	1	12327	0	22074
CP011062.1	Schematic_IncHI2_Circular.dna	99.744	8994	23	0	12498	21491	13027	22020	0	16116
CP011062.1	Schematic_IncHI2_Circular.dna	100	8250	0	0	102280	110529	174529	166280	0	14879
CP011062.1	Schematic_IncHI2_Circular.dna	99.926	8160	6	0	247209	255368	303456	311615	0	14689
CP011062.1	Schematic_IncHI2_Circular.dna	98.109	6981	131	1	239635	246614	292765	299745	0	11991
CP011062.1	Schematic_IncHI2_Circular.dna	99.691	6152	6	1	82402	88540	86993	93144	0	11016
CP011062.1	Schematic_IncHI2_Circular.dna	99.975	4045	1	0	98244	102288	179631	175587	0	7290
CP011062.1	Schematic_IncHI2_Circular.dna	99.843	3814	6	0	140460	144273	115256	111443	0	6852
CP011062.1	Schematic_IncHI2_Circular.dna	99.973	3698	1	0	119966	123663	216677	212980	0	6664
CP011062.1	Schematic_IncHI2_Circular.dna	99.941	3386	2	0	231595	234980	284594	287979	0	6098
CP011062.1	Schematic_IncHI2_Circular.dna	99.967	3018	1	0	236312	239329	287975	290992	0	5438
CP011062.1	Schematic_IncHI2_Circular.dna	100	2751	0	0	157224	159974	132605	129855	0	4962
CP011062.1	Schematic_IncHI2_Circular.dna	99.759	2494	6	0	110525	113018	135099	132606	0	4471
CP011062.1	Schematic_IncHI2_Circular.dna	100	2292	0	0	117975	120266	106938	104647	0	4134
CP011062.1	Schematic_IncHI2_Circular.dna	99.84	1871	3	0	138899	140769	185858	187728	0	3360
CP011062.1	Schematic_IncHI2_Circular.dna	99.838	1847	3	0	138923	140769	112509	110663	0	3317
CP011062.1	Schematic_IncHI2_Circular.dna	99.931	1439	1	0	126601	128039	94575	93137	0	2590
CP011062.1	Schematic_IncHI2_Circular.dna	100	1147	0	0	137760	138906	117465	116319	0	2069
CP011062.1	Schematic_IncHI2_Circular.dna	88.171	1564	146	13	12498	14025	12271	13831	0	1963
CP011062.1	Schematic_IncHI2_Circular.dna	99.906	1067	1	0	143207	144273	185882	186948	0	1920
CP011062.1	Schematic_IncHI2_Circular.dna	99.893	936	1	0	149944	150879	126031	126966	0	1683
CP011062.1	Schematic_IncHI2_Circular.dna	99.226	904	7	0	160795	161698	97169	96266	0	1599
CP011062.1	Schematic_IncHI2_Circular.dna	79.889	1795	329	20	145512	147290	178089	179867	0	1548
CP011062.1	Schematic_IncHI2_Circular.dna	99.766	855	2	0	98945	99799	98023	98877	0	1534
CP011062.1	Schematic_IncHI2_Circular.dna	99.76	833	2	0	161826	162658	129636	128804	0	1494
CP011062.1	Schematic_IncHI2_Circular.dna	99.76	833	1	1	159966	160797	185028	185860	0	1490
CP011062.1	Schematic_IncHI2_Circular.dna	100	825	0	0	91892	92716	95204	96028	0	1489
CP011062.1	Schematic_IncHI2_Circular.dna	100	824	0	0	97427	98250	129627	128804	0	1487
CP011062.1	Schematic_IncHI2_Circular.dna	100	823	0	0	159974	160796	109033	108211	0	1485
CP011062.1	Schematic_IncHI2_Circular.dna	100	823	0	0	167860	168682	129628	128806	0	1485
CP011062.1	Schematic_IncHI2_Circular.dna	100	822	0	0	130030	130851	96025	95204	0	1483
CP011062.1	Schematic_IncHI2_Circular.dna	99.879	825	1	0	119966	120790	98025	97201	0	1483
CP011062.1	Schematic_IncHI2_Circular.dna	99.879	825	1	0	130030	130854	109032	108208	0	1483
CP011062.1	Schematic_IncHI2_Circular.dna	100	822	0	0	91892	92713	115497	116318	0	1483
CP011062.1	Schematic_IncHI2_Circular.dna	100	822	0	0	130030	130851	116318	115497	0	1483
CP011062.1	Schematic_IncHI2_Circular.dna	100	822	0	0	161833	162654	116320	115499	0	1483
CP011062.1	Schematic_IncHI2_Circular.dna	100	822	0	0	119965	120786	185858	185037	0	1483
CP011062.1	Schematic_IncHI2_Circular.dna	100	822	0	0	130028	130849	188483	189304	0	1483
CP011062.1	Schematic_IncHI2_Circular.dna	99.758	827	2	0	119966	120792	193879	193053	0	1483
CP011062.1	Schematic_IncHI2_Circular.dna	99.639	831	1	1	91885	92713	193890	193060	0	1483
CP011062.1	Schematic_IncHI2_Circular.dna	100	822	0	0	161835	162656	215858	216679	0	1483
CP011062.1	Schematic_IncHI2_Circular.dna	100	822	0	0	97427	98248	218928	219749	0	1483
CP011062.1	Schematic_IncHI2_Circular.dna	99.758	828	1	1	161828	162654	97198	98025	0	1481
CP011062.1	Schematic_IncHI2_Circular.dna	99.879	824	1	0	167860	168683	97205	98028	0	1481
CP011062.1	Schematic_IncHI2_Circular.dna	100	821	0	0	130029	130849	97205	98025	0	1481
CP011062.1	Schematic_IncHI2_Circular.dna	100	821	0	0	159975	160795	97206	98026	0	1481
CP011062.1	Schematic_IncHI2_Circular.dna	100	821	0	0	119966	120786	108213	109033	0	1481
CP011062.1	Schematic_IncHI2_Circular.dna	100	821	0	0	97426	98246	116319	115499	0	1481
CP011062.1	Schematic_IncHI2_Circular.dna	100	821	0	0	130029	130849	129628	128808	0	1481
CP011062.1	Schematic_IncHI2_Circular.dna	100	821	0	0	167860	168680	188484	189304	0	1481
CP011062.1	Schematic_IncHI2_Circular.dna	100	821	0	0	159975	160795	188485	189305	0	1481
CP011062.1	Schematic_IncHI2_Circular.dna	100	821	0	0	97426	98246	193059	193879	0	1481
CP011062.1	Schematic_IncHI2_Circular.dna	100	821	0	0	161834	162654	193059	193879	0	1481
CP011062.1	Schematic_IncHI2_Circular.dna	100	821	0	0	130030	130850	193060	193880	0	1481
CP011062.1	Schematic_IncHI2_Circular.dna	100	821	0	0	159974	160794	215857	216677	0	1481
CP011062.1	Schematic_IncHI2_Circular.dna	100	821	0	0	97427	98247	215858	216678	0	1481
CP011062.1	Schematic_IncHI2_Circular.dna	100	821	0	0	167861	168681	215858	216678	0	1481
CP011062.1	Schematic_IncHI2_Circular.dna	100	821	0	0	130029	130849	218927	219747	0	1481
CP011062.1	Schematic_IncHI2_Circular.dna	100	821	0	0	161835	162655	218928	219748	0	1481
CP011062.1	Schematic_IncHI2_Circular.dna	99.878	823	1	0	159975	160797	96025	95203	0	1480
CP011062.1	Schematic_IncHI2_Circular.dna	100	820	0	0	167861	168680	96025	95206	0	1480
CP011062.1	Schematic_IncHI2_Circular.dna	100	820	0	0	161835	162654	96025	95206	0	1480
CP011062.1	Schematic_IncHI2_Circular.dna	100	820	0	0	119966	120785	95206	96025	0	1480
CP011062.1	Schematic_IncHI2_Circular.dna	100	820	0	0	97427	98246	96025	95206	0	1480
CP011062.1	Schematic_IncHI2_Circular.dna	100	820	0	0	97427	98246	97206	98025	0	1480
CP011062.1	Schematic_IncHI2_Circular.dna	100	820	0	0	91894	92713	98025	97206	0	1480
CP011062.1	Schematic_IncHI2_Circular.dna	100	820	0	0	167861	168680	109032	108213	0	1480
CP011062.1	Schematic_IncHI2_Circular.dna	100	820	0	0	91894	92713	108213	109032	0	1480
CP011062.1	Schematic_IncHI2_Circular.dna	100	820	0	0	161835	162654	109032	108213	0	1480
CP011062.1	Schematic_IncHI2_Circular.dna	100	820	0	0	97427	98246	109032	108213	0	1480
CP011062.1	Schematic_IncHI2_Circular.dna	99.878	823	1	0	159975	160797	116318	115496	0	1480
CP011062.1	Schematic_IncHI2_Circular.dna	100	820	0	0	167861	168680	116318	115499	0	1480
CP011062.1	Schematic_IncHI2_Circular.dna	100	820	0	0	119966	120785	115499	116318	0	1480
CP011062.1	Schematic_IncHI2_Circular.dna	100	820	0	0	91894	92713	128808	129627	0	1480
CP011062.1	Schematic_IncHI2_Circular.dna	100	820	0	0	159975	160794	129627	128808	0	1480
CP011062.1	Schematic_IncHI2_Circular.dna	100	820	0	0	119966	120785	128808	129627	0	1480
CP011062.1	Schematic_IncHI2_Circular.dna	100	820	0	0	97427	98246	185038	185857	0	1480
CP011062.1	Schematic_IncHI2_Circular.dna	100	820	0	0	130030	130849	185038	185857	0	1480
CP011062.1	Schematic_IncHI2_Circular.dna	100	820	0	0	161835	162654	185038	185857	0	1480
CP011062.1	Schematic_IncHI2_Circular.dna	100	820	0	0	91894	92713	185857	185038	0	1480
CP011062.1	Schematic_IncHI2_Circular.dna	100	820	0	0	167861	168680	185038	185857	0	1480
CP011062.1	Schematic_IncHI2_Circular.dna	99.878	823	1	0	161835	162657	188485	189307	0	1480
CP011062.1	Schematic_IncHI2_Circular.dna	100	820	0	0	97427	98246	188485	189304	0	1480
CP011062.1	Schematic_IncHI2_Circular.dna	100	820	0	0	119966	120785	189304	188485	0	1480
CP011062.1	Schematic_IncHI2_Circular.dna	100	820	0	0	91894	92713	189304	188485	0	1480
CP011062.1	Schematic_IncHI2_Circular.dna	100	820	0	0	159975	160794	193060	193879	0	1480
CP011062.1	Schematic_IncHI2_Circular.dna	100	820	0	0	167861	168680	193060	193879	0	1480
CP011062.1	Schematic_IncHI2_Circular.dna	100	820	0	0	130030	130849	215858	216677	0	1480
CP011062.1	Schematic_IncHI2_Circular.dna	100	820	0	0	91894	92713	216677	215858	0	1480
CP011062.1	Schematic_IncHI2_Circular.dna	99.878	823	1	0	159972	160794	218925	219747	0	1480
CP011062.1	Schematic_IncHI2_Circular.dna	100	820	0	0	119966	120785	219747	218928	0	1480
CP011062.1	Schematic_IncHI2_Circular.dna	100	820	0	0	91894	92713	219747	218928	0	1480
CP011062.1	Schematic_IncHI2_Circular.dna	99.878	822	1	0	91894	92715	125211	126032	0	1478
CP011062.1	Schematic_IncHI2_Circular.dna	99.878	821	1	0	159975	160795	126030	125210	0	1476
CP011062.1	Schematic_IncHI2_Circular.dna	99.757	823	2	0	167858	168680	126033	125211	0	1476
CP011062.1	Schematic_IncHI2_Circular.dna	99.878	820	1	0	161835	162654	126030	125211	0	1474
CP011062.1	Schematic_IncHI2_Circular.dna	99.878	820	1	0	119966	120785	125211	126030	0	1474
CP011062.1	Schematic_IncHI2_Circular.dna	99.878	820	1	0	130030	130849	126030	125211	0	1474
CP011062.1	Schematic_IncHI2_Circular.dna	99.878	820	1	0	97427	98246	126030	125211	0	1474
CP011062.1	Schematic_IncHI2_Circular.dna	99.278	831	6	0	88541	89371	188485	189315	0	1472
CP011062.1	Schematic_IncHI2_Circular.dna	99.16	833	7	0	88528	89360	129640	128808	0	1471
CP011062.1	Schematic_IncHI2_Circular.dna	99.635	823	3	0	123661	124483	193057	193879	0	1471
CP011062.1	Schematic_IncHI2_Circular.dna	99.516	827	3	1	128034	128859	219754	218928	0	1471
CP011062.1	Schematic_IncHI2_Circular.dna	85.375	1306	175	9	12064	13366	14299	15591	0	1469
CP011062.1	Schematic_IncHI2_Circular.dna	99.395	827	5	0	123658	124484	97200	98026	0	1469
CP011062.1	Schematic_IncHI2_Circular.dna	99.635	822	3	0	88539	89360	116320	115499	0	1469
CP011062.1	Schematic_IncHI2_Circular.dna	99.635	822	3	0	128038	128859	189306	188485	0	1469
CP011062.1	Schematic_IncHI2_Circular.dna	98.927	839	8	1	123645	124483	215840	216677	0	1469
CP011062.1	Schematic_IncHI2_Circular.dna	99.635	822	3	0	116156	116977	216678	215857	0	1469
CP011062.1	Schematic_IncHI2_Circular.dna	99.514	823	4	0	128040	128862	95206	96028	0	1467
CP011062.1	Schematic_IncHI2_Circular.dna	99.635	821	3	0	88541	89361	97206	98026	0	1467
CP011062.1	Schematic_IncHI2_Circular.dna	99.635	821	3	0	128039	128859	98026	97206	0	1467
CP011062.1	Schematic_IncHI2_Circular.dna	99.635	821	3	0	128039	128859	108212	109032	0	1467
CP011062.1	Schematic_IncHI2_Circular.dna	99.635	821	3	0	123664	124484	109032	108212	0	1467
CP011062.1	Schematic_IncHI2_Circular.dna	99.635	821	3	0	88541	89361	109032	108212	0	1467
CP011062.1	Schematic_IncHI2_Circular.dna	99.635	821	3	0	116157	116977	108213	109033	0	1467
CP011062.1	Schematic_IncHI2_Circular.dna	99.635	821	3	0	128040	128860	115499	116319	0	1467
CP011062.1	Schematic_IncHI2_Circular.dna	99.635	821	3	0	123663	124483	116319	115499	0	1467
CP011062.1	Schematic_IncHI2_Circular.dna	99.635	821	3	0	116156	116976	128807	129627	0	1467
CP011062.1	Schematic_IncHI2_Circular.dna	99.635	821	3	0	116157	116977	185857	185037	0	1467
CP011062.1	Schematic_IncHI2_Circular.dna	99.635	821	3	0	123664	124484	188485	189305	0	1467
CP011062.1	Schematic_IncHI2_Circular.dna	99.635	821	3	0	88540	89360	193059	193879	0	1467
CP011062.1	Schematic_IncHI2_Circular.dna	99.635	821	3	0	128040	128860	193879	193059	0	1467
CP011062.1	Schematic_IncHI2_Circular.dna	99.041	834	5	1	128040	128873	216677	215847	0	1467
CP011062.1	Schematic_IncHI2_Circular.dna	99.514	823	4	0	88541	89363	215858	216680	0	1467
CP011062.1	Schematic_IncHI2_Circular.dna	99.635	821	3	0	116156	116976	219748	218928	0	1467
CP011062.1	Schematic_IncHI2_Circular.dna	99.634	820	3	0	116157	116976	95206	96025	0	1465
CP011062.1	Schematic_IncHI2_Circular.dna	99.634	820	3	0	123664	124483	96025	95206	0	1465
CP011062.1	Schematic_IncHI2_Circular.dna	99.634	820	3	0	88541	89360	96025	95206	0	1465
CP011062.1	Schematic_IncHI2_Circular.dna	99.634	820	3	0	116157	116976	98025	97206	0	1465
CP011062.1	Schematic_IncHI2_Circular.dna	99.634	820	3	0	116157	116976	115499	116318	0	1465
CP011062.1	Schematic_IncHI2_Circular.dna	99.513	822	4	0	123664	124485	126030	125209	0	1465
CP011062.1	Schematic_IncHI2_Circular.dna	99.394	825	5	0	116157	116981	125211	126035	0	1465
CP011062.1	Schematic_IncHI2_Circular.dna	99.634	820	3	0	128040	128859	128808	129627	0	1465
CP011062.1	Schematic_IncHI2_Circular.dna	99.634	820	3	0	123664	124483	129627	128808	0	1465
CP011062.1	Schematic_IncHI2_Circular.dna	99.634	820	3	0	88541	89360	185038	185857	0	1465
CP011062.1	Schematic_IncHI2_Circular.dna	99.634	820	3	0	123664	124483	185038	185857	0	1465
CP011062.1	Schematic_IncHI2_Circular.dna	99.634	820	3	0	128040	128859	185857	185038	0	1465
CP011062.1	Schematic_IncHI2_Circular.dna	99.634	820	3	0	116157	116976	189304	188485	0	1465
CP011062.1	Schematic_IncHI2_Circular.dna	99.634	820	3	0	116157	116976	193879	193060	0	1465
CP011062.1	Schematic_IncHI2_Circular.dna	99.634	820	3	0	88541	89360	218928	219747	0	1465
CP011062.1	Schematic_IncHI2_Circular.dna	99.634	820	3	0	123664	124483	218928	219747	0	1465
CP011062.1	Schematic_IncHI2_Circular.dna	99.513	821	4	0	128039	128859	125210	126030	0	1463
CP011062.1	Schematic_IncHI2_Circular.dna	99.513	821	4	0	88541	89361	126030	125210	0	1463
CP011062.1	Schematic_IncHI2_Circular.dna	100	785	0	0	160013	160797	211523	212307	0	1416
CP011062.1	Schematic_IncHI2_Circular.dna	96.508	859	30	0	154907	155765	126964	127822	0	1415
CP011062.1	Schematic_IncHI2_Circular.dna	99.373	797	4	1	167899	168695	211523	212318	0	1411
CP011062.1	Schematic_IncHI2_Circular.dna	100	782	0	0	97465	98246	211523	212304	0	1411
CP011062.1	Schematic_IncHI2_Circular.dna	100	782	0	0	130068	130849	211523	212304	0	1411
CP011062.1	Schematic_IncHI2_Circular.dna	100	782	0	0	119966	120747	212304	211523	0	1411
CP011062.1	Schematic_IncHI2_Circular.dna	100	782	0	0	161873	162654	211523	212304	0	1411
CP011062.1	Schematic_IncHI2_Circular.dna	100	782	0	0	91894	92675	212304	211523	0	1411
CP011062.1	Schematic_IncHI2_Circular.dna	99.492	787	4	0	128035	128821	212309	211523	0	1402
CP011062.1	Schematic_IncHI2_Circular.dna	99.243	793	4	1	123702	124492	211523	212315	0	1400
CP011062.1	Schematic_IncHI2_Circular.dna	99.617	783	3	0	88579	89361	211523	212305	0	1398
CP011062.1	Schematic_IncHI2_Circular.dna	99.616	782	3	0	116157	116938	212304	211523	0	1397
CP011062.1	Schematic_IncHI2_Circular.dna	87.488	1055	132	0	239323	240377	292292	293346	0	1308
CP011062.1	Schematic_IncHI2_Circular.dna	92.236	863	67	0	152502	153364	126964	127826	0	1254
CP011062.1	Schematic_IncHI2_Circular.dna	100	683	0	0	89361	90043	212987	212305	0	1232
CP011062.1	Schematic_IncHI2_Circular.dna	95.296	744	34	1	239635	240377	292684	293427	0	1180
CP011062.1	Schematic_IncHI2_Circular.dna	77.436	1560	300	21	12504	14025	12526	14071	0	1178
CP011062.1	Schematic_IncHI2_Circular.dna	77.101	1559	295	19	12505	14025	12785	14319	0	1173
CP011062.1	Schematic_IncHI2_Circular.dna	100	649	0	0	113019	113667	129454	128806	0	1171
CP011062.1	Schematic_IncHI2_Circular.dna	100	649	0	0	113019	113667	219101	219749	0	1171
CP011062.1	Schematic_IncHI2_Circular.dna	100	648	0	0	113019	113666	216031	216678	0	1169
CP011062.1	Schematic_IncHI2_Circular.dna	100	647	0	0	113019	113665	95852	95206	0	1168
CP011062.1	Schematic_IncHI2_Circular.dna	100	647	0	0	113019	113665	97379	98025	0	1168
CP011062.1	Schematic_IncHI2_Circular.dna	100	647	0	0	113019	113665	108859	108213	0	1168
CP011062.1	Schematic_IncHI2_Circular.dna	100	647	0	0	113019	113665	116145	115499	0	1168
CP011062.1	Schematic_IncHI2_Circular.dna	100	647	0	0	113019	113665	185211	185857	0	1168
CP011062.1	Schematic_IncHI2_Circular.dna	100	647	0	0	113019	113665	188658	189304	0	1168
CP011062.1	Schematic_IncHI2_Circular.dna	100	647	0	0	113019	113665	193233	193879	0	1168
CP011062.1	Schematic_IncHI2_Circular.dna	100	647	0	0	113019	113665	211658	212304	0	1168
CP011062.1	Schematic_IncHI2_Circular.dna	99.845	647	1	0	113019	113665	125857	125211	0	1162
CP011062.1	Schematic_IncHI2_Circular.dna	99.187	615	5	0	95137	95751	217781	217167	0	1086
CP011062.1	Schematic_IncHI2_Circular.dna	99.828	583	1	0	150297	150879	218927	218345	0	1047
CP011062.1	Schematic_IncHI2_Circular.dna	78.743	1209	211	16	12855	14025	12124	13324	0	991
CP011062.1	Schematic_IncHI2_Circular.dna	84.65	899	127	5	14206	15093	12273	13171	0	987
CP011062.1	Schematic_IncHI2_Circular.dna	85.352	867	117	4	14206	15062	13029	13895	0	982
CP011062.1	Schematic_IncHI2_Circular.dna	83.369	938	139	6	14206	15126	12522	13459	0	976
CP011062.1	Schematic_IncHI2_Circular.dna	74.321	1546	324	20	12526	14025	12064	13582	0	975
CP011062.1	Schematic_IncHI2_Circular.dna	83.221	894	139	5	14211	15093	12785	13678	0	924
CP011062.1	Schematic_IncHI2_Circular.dna	99.405	504	3	0	153354	153857	217181	216678	0	895
CP011062.1	Schematic_IncHI2_Circular.dna	83.353	853	120	13	145512	146353	98864	98023	0	859
CP011062.1	Schematic_IncHI2_Circular.dna	79.009	1029	163	16	13033	14025	12064	13075	0	857
CP011062.1	Schematic_IncHI2_Circular.dna	74.905	1311	267	19	12504	13790	13282	14554	0	852
CP011062.1	Schematic_IncHI2_Circular.dna	80.706	907	152	10	12749	13644	14735	15629	0	823
CP011062.1	Schematic_IncHI2_Circular.dna	78.236	1043	193	15	12505	13542	13541	14554	0	821
CP011062.1	Schematic_IncHI2_Circular.dna	80.595	907	153	10	14206	15100	13278	14173	0	818
CP011062.1	Schematic_IncHI2_Circular.dna	79.84	873	151	7	14232	15093	12064	12922	0	773
CP011062.1	Schematic_IncHI2_Circular.dna	84.398	673	99	4	14455	15123	14735	15405	0	728
CP011062.1	Schematic_IncHI2_Circular.dna	84.25	673	100	4	14206	14876	14984	15652	0	724
CP011062.1	Schematic_IncHI2_Circular.dna	80.025	801	146	7	13012	13800	14740	15538	0	704
CP011062.1	Schematic_IncHI2_Circular.dna	79.775	801	148	7	14211	15009	13541	14329	0	695
CP011062.1	Schematic_IncHI2_Circular.dna	81.985	655	96	5	14480	15126	12063	12703	0	646
CP011062.1	Schematic_IncHI2_Circular.dna	81.579	646	108	5	12504	13149	14988	15622	2.49E-175	616
CP011062.1	Schematic_IncHI2_Circular.dna	77.475	808	143	13	12498	13302	13783	14554	8.68E-175	614
CP011062.1	Schematic_IncHI2_Circular.dna	75.604	828	195	5	144273	145096	115498	116322	1.13E-160	567
CP011062.1	Schematic_IncHI2_Circular.dna	75.577	823	194	5	144274	145092	125211	126030	4.80E-159	562
CP011062.1	Schematic_IncHI2_Circular.dna	75.515	825	195	5	144273	145093	193880	193059	4.80E-159	562
CP011062.1	Schematic_IncHI2_Circular.dna	75.485	824	195	5	144273	145092	95205	96025	1.68E-158	560
CP011062.1	Schematic_IncHI2_Circular.dna	75.456	823	195	5	144274	145092	98025	97206	5.85E-158	558
CP011062.1	Schematic_IncHI2_Circular.dna	75.456	823	195	5	144274	145092	108213	109032	5.85E-158	558
CP011062.1	Schematic_IncHI2_Circular.dna	75.424	826	196	5	144271	145092	128805	129627	5.85E-158	558
CP011062.1	Schematic_IncHI2_Circular.dna	75.456	823	195	5	144274	145092	185857	185038	5.85E-158	558
CP011062.1	Schematic_IncHI2_Circular.dna	75.456	823	195	5	144274	145092	189304	188485	5.85E-158	558
CP011062.1	Schematic_IncHI2_Circular.dna	75.456	823	195	5	144274	145092	216677	215858	5.85E-158	558
CP011062.1	Schematic_IncHI2_Circular.dna	75.456	823	195	5	144274	145092	219747	218928	5.85E-158	558
CP011062.1	Schematic_IncHI2_Circular.dna	76.385	758	178	1	144274	145030	212304	211547	2.04E-157	556
CP011062.1	Schematic_IncHI2_Circular.dna	99.349	307	2	0	124183	124489	104647	104953	3.69E-154	545
CP011062.1	Schematic_IncHI2_Circular.dna	99.671	304	1	0	116154	116457	104950	104647	1.29E-153	544
CP011062.1	Schematic_IncHI2_Circular.dna	100	301	0	0	89060	89360	104647	104947	1.29E-153	544
CP011062.1	Schematic_IncHI2_Circular.dna	100	301	0	0	97946	98246	104647	104947	1.29E-153	544
CP011062.1	Schematic_IncHI2_Circular.dna	100	301	0	0	113365	113665	104647	104947	1.29E-153	544
CP011062.1	Schematic_IncHI2_Circular.dna	100	301	0	0	128040	128340	104947	104647	1.29E-153	544
CP011062.1	Schematic_IncHI2_Circular.dna	100	301	0	0	130549	130849	104647	104947	1.29E-153	544
CP011062.1	Schematic_IncHI2_Circular.dna	100	301	0	0	160494	160794	104647	104947	1.29E-153	544
CP011062.1	Schematic_IncHI2_Circular.dna	100	301	0	0	162354	162654	104647	104947	1.29E-153	544
CP011062.1	Schematic_IncHI2_Circular.dna	100	301	0	0	91894	92194	104947	104647	1.29E-153	544
CP011062.1	Schematic_IncHI2_Circular.dna	100	301	0	0	168380	168680	104647	104947	1.29E-153	544
CP011062.1	Schematic_IncHI2_Circular.dna	75.063	798	167	10	13256	14025	14735	15528	3.46E-148	526
CP011062.1	Schematic_IncHI2_Circular.dna	74.937	798	168	10	14206	14999	13785	14554	4.21E-147	522
CP011062.1	Schematic_IncHI2_Circular.dna	99.317	293	2	0	136286	136578	117749	117457	1.47E-146	520
CP011062.1	Schematic_IncHI2_Circular.dna	76.946	668	151	3	239715	240381	292604	293269	1.38E-140	500
CP011062.1	Schematic_IncHI2_Circular.dna	76.958	664	150	3	239635	240296	292846	293508	1.68E-139	497
CP011062.1	Schematic_IncHI2_Circular.dna	83.255	424	65	4	14704	15123	14735	15156	5.86E-120	432
CP011062.1	Schematic_IncHI2_Circular.dna	83.019	424	66	4	14206	14627	15233	15652	7.14E-119	428
CP011062.1	Schematic_IncHI2_Circular.dna	74.737	665	163	5	239558	240219	292850	293512	8.70E-118	425
CP011062.1	Schematic_IncHI2_Circular.dna	68.061	1171	304	16	235150	236311	193887	194996	1.29E-115	417
CP011062.1	Schematic_IncHI2_Circular.dna	76.19	588	135	5	239796	240381	292604	293188	5.49E-114	412
CP011062.1	Schematic_IncHI2_Circular.dna	81.293	433	73	3	12498	12930	15231	15655	1.92E-113	410
CP011062.1	Schematic_IncHI2_Circular.dna	100	220	0	0	247000	247219	300802	301021	1.21E-109	398
CP011062.1	Schematic_IncHI2_Circular.dna	75.472	583	140	3	239558	240138	292931	293512	4.22E-109	396
CP011062.1	Schematic_IncHI2_Circular.dna	76.33	545	104	9	13501	14025	14740	15279	2.66E-105	383
CP011062.1	Schematic_IncHI2_Circular.dna	76.147	545	105	9	14211	14750	14030	14554	3.24E-104	379
CP011062.1	Schematic_IncHI2_Circular.dna	69.348	982	280	12	234979	235948	206965	205993	3.24E-104	379
CP011062.1	Schematic_IncHI2_Circular.dna	70.801	774	185	15	13282	14025	12064	12826	1.92E-94	347
CP011062.1	Schematic_IncHI2_Circular.dna	72.945	584	153	5	239800	240381	292527	293107	2.19E-87	324
CP011062.1	Schematic_IncHI2_Circular.dna	87.984	258	27	3	13770	14025	12064	12319	3.25E-85	316
CP011062.1	Schematic_IncHI2_Circular.dna	72.325	542	120	8	12515	13053	14040	14554	3.71E-78	293
CP011062.1	Schematic_IncHI2_Circular.dna	73.36	503	129	5	239558	240057	293012	293512	5.50E-76	286
CP011062.1	Schematic_IncHI2_Circular.dna	77.322	366	67	4	14730	15093	12064	12415	6.70E-75	282
CP011062.1	Schematic_IncHI2_Circular.dna	71.893	523	110	11	13522	14025	12064	12568	1.80E-69	264
CP011062.1	Schematic_IncHI2_Circular.dna	71.968	503	136	5	239881	240381	292527	293026	3.25E-66	253
CP011062.1	Schematic_IncHI2_Circular.dna	78.405	301	64	1	144274	144573	104947	104647	4.82E-64	246
CP011062.1	Schematic_IncHI2_Circular.dna	75.294	340	82	2	129106	129444	205751	205413	1.29E-58	228
CP011062.1	Schematic_IncHI2_Circular.dna	99.219	128	0	1	90603	90730	123940	123814	5.50E-57	223
CP011062.1	Schematic_IncHI2_Circular.dna	68.111	646	187	8	125850	126487	98144	98778	2.34E-55	217
CP011062.1	Schematic_IncHI2_Circular.dna	68.111	646	187	8	125850	126487	178809	178175	2.34E-55	217
CP011062.1	Schematic_IncHI2_Circular.dna	76.271	295	48	6	12505	12795	14278	14554	3.47E-53	210
CP011062.1	Schematic_IncHI2_Circular.dna	70.238	420	124	1	239558	239976	293093	293512	3.25E-47	190
CP011062.1	Schematic_IncHI2_Circular.dna	67.244	635	193	8	89907	90532	95906	95278	1.38E-45	185
CP011062.1	Schematic_IncHI2_Circular.dna	67.244	635	193	8	89907	90532	97325	97953	1.38E-45	185
CP011062.1	Schematic_IncHI2_Circular.dna	67.244	635	193	8	89907	90532	108913	108285	1.38E-45	185
CP011062.1	Schematic_IncHI2_Circular.dna	67.244	635	193	8	89907	90532	116199	115571	1.38E-45	185
CP011062.1	Schematic_IncHI2_Circular.dna	67.244	635	193	8	89907	90532	125911	125283	1.38E-45	185
CP011062.1	Schematic_IncHI2_Circular.dna	67.244	635	193	8	89907	90532	129508	128880	1.38E-45	185
CP011062.1	Schematic_IncHI2_Circular.dna	67.244	635	193	8	89907	90532	185157	185785	1.38E-45	185
CP011062.1	Schematic_IncHI2_Circular.dna	67.244	635	193	8	89907	90532	188604	189232	1.38E-45	185
CP011062.1	Schematic_IncHI2_Circular.dna	67.244	635	193	8	89907	90532	193179	193807	1.38E-45	185
CP011062.1	Schematic_IncHI2_Circular.dna	67.244	635	193	8	89907	90532	211604	212232	1.38E-45	185
CP011062.1	Schematic_IncHI2_Circular.dna	67.244	635	193	8	89907	90532	215977	216605	1.38E-45	185
CP011062.1	Schematic_IncHI2_Circular.dna	67.244	635	193	8	89907	90532	219047	219675	1.38E-45	185
CP011062.1	Schematic_IncHI2_Circular.dna	70.616	422	119	5	239962	240381	292527	292945	1.38E-45	185
CP011062.1	Schematic_IncHI2_Circular.dna	75.18	278	53	5	12064	12325	12806	13083	4.83E-45	183
CP011062.1	Schematic_IncHI2_Circular.dna	75.18	278	53	5	12064	12325	13562	13839	4.83E-45	183
CP011062.1	Schematic_IncHI2_Circular.dna	73.898	295	55	6	13749	14025	14740	15030	2.05E-43	178
CP011062.1	Schematic_IncHI2_Circular.dna	74.46	278	55	4	12064	12325	15259	15536	2.05E-43	178
CP011062.1	Schematic_IncHI2_Circular.dna	73.379	293	60	4	14211	14501	14278	14554	7.17E-43	176
CP011062.1	Schematic_IncHI2_Circular.dna	74.17	271	55	3	12063	12318	15009	15279	2.50E-42	174
CP011062.1	Schematic_IncHI2_Circular.dna	66.726	565	186	2	78959	79522	80770	81333	1.30E-39	165
CP011062.1	Schematic_IncHI2_Circular.dna	66.726	565	186	2	78313	78876	81416	81979	1.30E-39	165
CP011062.1	Schematic_IncHI2_Circular.dna	72.963	270	58	3	12064	12318	12299	12568	1.92E-37	158
CP011062.1	Schematic_IncHI2_Circular.dna	72.963	270	58	3	12064	12318	13055	13324	1.92E-37	158
CP011062.1	Schematic_IncHI2_Circular.dna	72.222	270	60	3	12064	12318	14761	15030	9.96E-35	149
CP011062.1	Schematic_IncHI2_Circular.dna	67.45	596	172	16	134897	135481	178955	178371	9.96E-35	149
CP011062.1	Schematic_IncHI2_Circular.dna	98.765	81	1	0	135642	135722	183822	183742	1.48E-32	141
CP011062.1	Schematic_IncHI2_Circular.dna	68.565	474	129	14	135018	135481	98119	98582	1.80E-31	138
CP011062.1	Schematic_IncHI2_Circular.dna	68.142	339	107	1	240043	240381	292527	292864	1.38E-26	122
CP011062.1	Schematic_IncHI2_Circular.dna	73.298	191	51	0	90342	90532	104685	104875	2.05E-24	114
CP011062.1	Schematic_IncHI2_Circular.dna	78.322	143	29	2	14953	15093	14735	14877	2.50E-23	111
CP011062.1	Schematic_IncHI2_Circular.dna	78.322	143	29	2	14206	14348	15482	15622	2.50E-23	111
CP011062.1	Schematic_IncHI2_Circular.dna	77.241	145	31	2	12498	12642	15480	15622	1.06E-21	105
CP011062.1	Schematic_IncHI2_Circular.dna	66.962	339	111	1	239558	239895	293174	293512	3.72E-21	104
CP011062.1	Schematic_IncHI2_Circular.dna	100	52	0	0	95740	95791	128756	128807	1.92E-18	95.1
CP011062.1	Schematic_IncHI2_Circular.dna	68.582	261	75	3	239558	239814	293255	293512	1.92E-18	95.1
CP011062.1	Schematic_IncHI2_Circular.dna	67.384	279	67	5	12064	12318	12548	12826	6.72E-18	93.3
CP011062.1	Schematic_IncHI2_Circular.dna	67.384	279	67	5	12064	12318	13304	13582	6.72E-18	93.3
CP011062.1	Schematic_IncHI2_Circular.dna	77.876	113	24	1	236019	236131	205972	205861	2.86E-16	87.8
CP011062.1	Schematic_IncHI2_Circular.dna	67.442	258	83	1	240124	240381	292527	292783	3.48E-15	84.2
CP011062.1	Schematic_IncHI2_Circular.dna	70.588	170	50	0	84097	84266	142558	142727	1.21E-14	82.4
CP011062.1	Schematic_IncHI2_Circular.dna	81.928	83	15	0	186907	186989	238056	237974	1.21E-14	82.4
CP011062.1	Schematic_IncHI2_Circular.dna	67.509	277	73	7	12064	12324	14051	14326	1.48E-13	78.8
CP011062.1	Schematic_IncHI2_Circular.dna	67.704	257	72	7	12064	12312	13811	14064	2.68E-10	68
CP011062.1	Schematic_IncHI2_Circular.dna	81.944	72	12	1	67102	67172	68251	68322	2.68E-10	68
CP011062.1	Schematic_IncHI2_Circular.dna	81.944	72	12	1	65793	65864	69560	69630	2.68E-10	68
CP011062.1	Schematic_IncHI2_Circular.dna	70.33	182	43	6	240205	240381	292527	292702	2.68E-10	68
CP011062.1	Schematic_IncHI2_Circular.dna	70.33	182	43	6	239558	239733	293336	293512	2.68E-10	68
CP011062.1	Schematic_IncHI2_Circular.dna	71.014	138	32	3	144840	144973	212308	212441	1.14E-08	62.6
CP011062.1	Schematic_IncHI2_Circular.dna	69.178	146	45	0	158027	158172	117284	117429	3.97E-08	60.8
CP011062.1	Schematic_IncHI2_Circular.dna	69.178	146	45	0	137796	137941	131657	131802	3.97E-08	60.8
CP011062.1	Schematic_IncHI2_Circular.dna	76.923	78	13	1	142383	142455	217030	217107	3.97E-08	60.8
CP011062.1	Schematic_IncHI2_Circular.dna	75.294	85	21	0	186884	186968	238035	237951	1.39E-07	59
CP011062.1	Schematic_IncHI2_Circular.dna	75.641	78	14	1	153428	153505	113261	113333	1.69E-06	55.4
CP011062.1	Schematic_IncHI2_Circular.dna	81.818	55	10	0	156222	156276	127768	127822	1.69E-06	55.4
CP011062.1	Schematic_IncHI2_Circular.dna	80.702	57	11	0	79163	79219	77661	77717	5.89E-06	53.6
CP011062.1	Schematic_IncHI2_Circular.dna	80.702	57	11	0	75204	75260	81620	81676	5.89E-06	53.6
CP011062.1	Schematic_IncHI2_Circular.dna	70.536	112	33	0	133875	133986	95456	95345	5.89E-06	53.6
CP011062.1	Schematic_IncHI2_Circular.dna	70.536	112	33	0	133875	133986	97775	97886	5.89E-06	53.6
CP011062.1	Schematic_IncHI2_Circular.dna	70.536	112	33	0	133875	133986	104697	104808	5.89E-06	53.6
CP011062.1	Schematic_IncHI2_Circular.dna	70.536	112	33	0	133875	133986	108463	108352	5.89E-06	53.6
CP011062.1	Schematic_IncHI2_Circular.dna	70.536	112	33	0	133875	133986	115749	115638	5.89E-06	53.6
CP011062.1	Schematic_IncHI2_Circular.dna	70.536	112	33	0	133875	133986	125461	125350	5.89E-06	53.6
CP011062.1	Schematic_IncHI2_Circular.dna	81.481	54	10	0	152451	152504	127769	127822	5.89E-06	53.6
CP011062.1	Schematic_IncHI2_Circular.dna	70.536	112	33	0	133875	133986	129058	128947	5.89E-06	53.6
CP011062.1	Schematic_IncHI2_Circular.dna	70.536	112	33	0	133875	133986	185607	185718	5.89E-06	53.6
CP011062.1	Schematic_IncHI2_Circular.dna	70.536	112	33	0	133875	133986	189054	189165	5.89E-06	53.6
CP011062.1	Schematic_IncHI2_Circular.dna	70.536	112	33	0	133875	133986	193629	193740	5.89E-06	53.6
CP011062.1	Schematic_IncHI2_Circular.dna	70.536	112	33	0	133875	133986	212054	212165	5.89E-06	53.6
CP011062.1	Schematic_IncHI2_Circular.dna	70.536	112	33	0	133875	133986	216427	216538	5.89E-06	53.6
CP011062.1	Schematic_IncHI2_Circular.dna	70.536	112	33	0	133875	133986	219497	219608	5.89E-06	53.6
CP011062.1	Schematic_IncHI2_Circular.dna	83.333	48	8	0	47451	47498	47997	47950	2.06E-05	51.8
CP011062.1	Schematic_IncHI2_Circular.dna	78.333	60	13	0	95085	95144	127767	127826	7.18E-05	50
CP011062.1	Schematic_IncHI2_Circular.dna	75.728	103	15	8	17695	17792	18321	18224	8.75E-04	46.4
CP011062.1	Schematic_IncHI2_Circular.dna	88.235	34	4	0	50185	50218	50717	50684	0.003	44.6
CP011062.1	Schematic_IncHI2_Circular.dna	83.333	42	7	0	79180	79221	68975	68934	0.003	44.6
CP011062.1	Schematic_IncHI2_Circular.dna	84.615	39	6	0	75222	75260	68974	68936	0.003	44.6
CP011062.1	Schematic_IncHI2_Circular.dna	84.615	39	6	0	66478	66516	77717	77679	0.003	44.6
CP011062.1	Schematic_IncHI2_Circular.dna	83.333	42	7	0	66476	66517	81678	81637	0.003	44.6
CP011062.1	Schematic_IncHI2_Circular.dna	72.619	84	22	1	242601	242684	295330	295412	0.003	44.6
CP011062.1	Schematic_IncHI2_Circular.dna	72.619	84	22	1	242199	242281	295732	295815	0.003	44.6
CP011062.1	Schematic_IncHI2_Circular.dna	88.235	34	4	0	242928	242961	296092	296059	0.003	44.6
CP011062.1	Schematic_IncHI2_Circular.dna	90.323	31	3	0	12775	12805	12064	12094	0.011	42.8
CP011062.1	Schematic_IncHI2_Circular.dna	85	40	0	2	65494	65530	67988	67952	0.011	42.8
CP011062.1	Schematic_IncHI2_Circular.dna	82.927	41	7	0	78532	78572	68977	68937	0.011	42.8
CP011062.1	Schematic_IncHI2_Circular.dna	72.414	87	22	2	80344	80429	78398	78483	0.011	42.8
CP011062.1	Schematic_IncHI2_Circular.dna	82.927	41	7	0	66479	66519	81029	80989	0.011	42.8
CP011062.1	Schematic_IncHI2_Circular.dna	72.414	87	22	2	75941	76026	82801	82886	0.011	42.8
CP011062.1	Schematic_IncHI2_Circular.dna	85	40	4	1	240755	240792	293171	293210	0.011	42.8
CP011062.1	Schematic_IncHI2_Circular.dna	85	40	4	1	240121	240160	293886	293923	0.011	42.8
CP011062.1	Schematic_IncHI2_Circular.dna	96	25	1	0	49491	49515	50014	49990	0.037	41
CP011062.1	Schematic_IncHI2_Circular.dna	75.41	61	7	2	213502	213558	264625	264569	0.037	41
CP011062.1	Schematic_IncHI2_Circular.dna	87.179	39	3	2	239882	239919	292969	292932	0.037	41
CP011062.1	Schematic_IncHI2_Circular.dna	89.655	29	3	0	50195	50223	50722	50694	0.13	39.2
CP011062.1	Schematic_IncHI2_Circular.dna	82.5	40	5	1	240755	240792	292847	292886	0.13	39.2
CP011062.1	Schematic_IncHI2_Circular.dna	68.293	123	33	3	240125	240244	292969	292850	0.13	39.2
CP011062.1	Schematic_IncHI2_Circular.dna	86.842	38	3	2	240757	240792	293011	293048	0.13	39.2
CP011062.1	Schematic_IncHI2_Circular.dna	68.293	123	33	3	239800	239919	293294	293175	0.13	39.2
CP011062.1	Schematic_IncHI2_Circular.dna	84.211	38	4	1	240757	240792	293254	293291	0.13	39.2
CP011062.1	Schematic_IncHI2_Circular.dna	82.5	40	5	1	239797	239836	293886	293923	0.13	39.2
CP011062.1	Schematic_IncHI2_Circular.dna	86.842	38	3	2	239961	239998	293888	293923	0.13	39.2
CP011062.1	Schematic_IncHI2_Circular.dna	84.211	38	4	1	240204	240241	293888	293923	0.13	39.2
CP011062.1	Schematic_IncHI2_Circular.dna	95.652	23	1	0	145076	145098	104931	104953	0.45	37.4
CP011062.1	Schematic_IncHI2_Circular.dna	92	25	2	0	149526	149550	123818	123842	0.45	37.4
CP011062.1	Schematic_IncHI2_Circular.dna	100	20	0	0	252565	252584	254872	254853	0.45	37.4
CP011062.1	Schematic_IncHI2_Circular.dna	80	40	8	0	240124	240163	292889	292850	0.45	37.4
CP011062.1	Schematic_IncHI2_Circular.dna	80	40	8	0	239800	239839	292889	292850	0.45	37.4
CP011062.1	Schematic_IncHI2_Circular.dna	80	40	8	0	239800	239839	293213	293174	0.45	37.4
CP011062.1	Schematic_IncHI2_Circular.dna	100	20	0	0	203786	203805	308831	308812	0.45	37.4
CP011062.1	Schematic_IncHI2_Circular.dna	82.353	34	6	0	9258	9291	9291	9258	1.6	35.6
CP011062.1	Schematic_IncHI2_Circular.dna	73.333	60	13	1	14979	15038	12064	12120	1.6	35.6
CP011062.1	Schematic_IncHI2_Circular.dna	73.333	60	13	1	12064	12120	15508	15567	1.6	35.6
CP011062.1	Schematic_IncHI2_Circular.dna	88.889	27	3	0	28794	28820	29319	29293	1.6	35.6
CP011062.1	Schematic_IncHI2_Circular.dna	88.889	27	3	0	40061	40087	40586	40560	1.6	35.6
CP011062.1	Schematic_IncHI2_Circular.dna	95.455	22	1	0	19388	19409	62897	62918	1.6	35.6
CP011062.1	Schematic_IncHI2_Circular.dna	72.881	59	16	0	133782	133840	95555	95497	1.6	35.6
CP011062.1	Schematic_IncHI2_Circular.dna	72.881	59	16	0	133782	133840	97676	97734	1.6	35.6
CP011062.1	Schematic_IncHI2_Circular.dna	72.881	59	16	0	133782	133840	108562	108504	1.6	35.6
CP011062.1	Schematic_IncHI2_Circular.dna	72.881	59	16	0	133782	133840	115848	115790	1.6	35.6
CP011062.1	Schematic_IncHI2_Circular.dna	95.455	22	1	0	97335	97356	117858	117879	1.6	35.6
CP011062.1	Schematic_IncHI2_Circular.dna	95.455	22	1	0	129444	129465	117858	117879	1.6	35.6
CP011062.1	Schematic_IncHI2_Circular.dna	95.455	22	1	0	145502	145523	117858	117879	1.6	35.6
CP011062.1	Schematic_IncHI2_Circular.dna	72.881	59	16	0	133782	133840	125560	125502	1.6	35.6
CP011062.1	Schematic_IncHI2_Circular.dna	72.881	59	16	0	133782	133840	129157	129099	1.6	35.6
CP011062.1	Schematic_IncHI2_Circular.dna	72.881	59	16	0	133782	133840	185508	185566	1.6	35.6
CP011062.1	Schematic_IncHI2_Circular.dna	72.881	59	16	0	133782	133840	188955	189013	1.6	35.6
CP011062.1	Schematic_IncHI2_Circular.dna	72.881	59	16	0	133782	133840	193530	193588	1.6	35.6
CP011062.1	Schematic_IncHI2_Circular.dna	72.881	59	16	0	133782	133840	211955	212013	1.6	35.6
CP011062.1	Schematic_IncHI2_Circular.dna	72.881	59	16	0	133782	133840	216328	216386	1.6	35.6
CP011062.1	Schematic_IncHI2_Circular.dna	72.881	59	16	0	133782	133840	219398	219456	1.6	35.6
CP011062.1	Schematic_IncHI2_Circular.dna	92.857	28	0	2	211375	211401	262468	262442	1.6	35.6
CP011062.1	Schematic_IncHI2_Circular.dna	91.667	24	2	0	213279	213302	264369	264346	1.6	35.6
CP011062.1	Schematic_IncHI2_Circular.dna	70.492	122	27	7	239882	239999	292726	292610	1.6	35.6
CP011062.1	Schematic_IncHI2_Circular.dna	70.492	122	27	7	239641	239757	293049	292932	1.6	35.6
CP011062.1	Schematic_IncHI2_Circular.dna	82.927	41	5	2	240124	240163	293051	293012	1.6	35.6
CP011062.1	Schematic_IncHI2_Circular.dna	82.927	41	5	2	239962	240001	293213	293174	1.6	35.6
CP011062.1	Schematic_IncHI2_Circular.dna	81.579	38	5	1	240757	240792	293335	293372	1.6	35.6
CP011062.1	Schematic_IncHI2_Circular.dna	80.488	41	6	1	240757	240795	293416	293456	1.6	35.6
CP011062.1	Schematic_IncHI2_Circular.dna	80.488	41	6	1	240285	240325	293888	293926	1.6	35.6
CP011062.1	Schematic_IncHI2_Circular.dna	91.304	23	2	0	219953	219975	5134	5156	5.5	33.7
CP011062.1	Schematic_IncHI2_Circular.dna	91.304	23	2	0	162641	162663	97219	97197	5.5	33.7
CP011062.1	Schematic_IncHI2_Circular.dna	91.304	23	2	0	136357	136379	110593	110571	5.5	33.7
CP011062.1	Schematic_IncHI2_Circular.dna	91.304	23	2	0	136283	136305	110667	110645	5.5	33.7
CP011062.1	Schematic_IncHI2_Circular.dna	85.714	28	4	0	165569	165596	113004	112977	5.5	33.7
CP011062.1	Schematic_IncHI2_Circular.dna	100	18	0	0	145076	145093	128824	128807	5.5	33.7
CP011062.1	Schematic_IncHI2_Circular.dna	83.871	31	5	0	110821	110851	134773	134803	5.5	33.7
CP011062.1	Schematic_IncHI2_Circular.dna	95.238	21	1	0	110619	110639	157465	157445	5.5	33.7
CP011062.1	Schematic_IncHI2_Circular.dna	91.304	23	2	0	205686	205708	161264	161286	5.5	33.7
CP011062.1	Schematic_IncHI2_Circular.dna	91.304	23	2	0	136283	136305	187724	187746	5.5	33.7
CP011062.1	Schematic_IncHI2_Circular.dna	91.304	23	2	0	136357	136379	187798	187820	5.5	33.7
CP011062.1	Schematic_IncHI2_Circular.dna	100	18	0	0	250463	250480	202532	202549	5.5	33.7
CP011062.1	Schematic_IncHI2_Circular.dna	80.556	36	7	0	124455	124490	208199	208164	5.5	33.7
CP011062.1	Schematic_IncHI2_Circular.dna	80.556	36	7	0	113637	113672	208199	208164	5.5	33.7
CP011062.1	Schematic_IncHI2_Circular.dna	81.818	33	6	0	91890	91922	208167	208199	5.5	33.7
CP011062.1	Schematic_IncHI2_Circular.dna	100	18	0	0	145076	145093	216661	216678	5.5	33.7
CP011062.1	Schematic_IncHI2_Circular.dna	95.238	21	1	0	160781	160801	218941	218921	5.5	33.7
CP011062.1	Schematic_IncHI2_Circular.dna	100	18	0	0	145076	145093	219731	219748	5.5	33.7
CP011062.1	Schematic_IncHI2_Circular.dna	100	18	0	0	222210	222227	237698	237715	5.5	33.7
CP011062.1	Schematic_IncHI2_Circular.dna	85.714	35	3	2	207361	207394	258461	258428	5.5	33.7
CP011062.1	Schematic_IncHI2_Circular.dna	91.304	23	2	0	5134	5156	271020	271042	5.5	33.7
CP011062.1	Schematic_IncHI2_Circular.dna	100	18	0	0	186631	186648	273277	273294	5.5	33.7
CP011062.1	Schematic_IncHI2_Circular.dna	95.238	21	1	0	242601	242621	290963	290943	5.5	33.7
CP011062.1	Schematic_IncHI2_Circular.dna	81.818	33	6	0	240595	240627	292615	292647	5.5	33.7
CP011062.1	Schematic_IncHI2_Circular.dna	81.818	33	6	0	239646	239678	293726	293758	5.5	33.7
CP011062.1	Schematic_IncHI2_Circular.dna	95.238	21	1	0	239280	239300	295752	295732	5.5	33.7
CP011062.1	Schematic_IncHI2_Circular.dna	95.238	21	1	0	244380	244400	297296	297316	5.5	33.7
CP011062.1	Schematic_IncHI2_Circular.dna	95.238	21	1	0	244165	244185	297511	297531	5.5	33.7
CP011062.1	Schematic_IncHI2_Circular.dna	85.714	28	4	0	252068	252095	308342	308315	5.5	33.7
CP026492.1	Schematic_IncHI2_Circular.dna	99.981	63752	12	0	192278	256029	282674	218923	0	1.15E+05
CP026492.1	Schematic_IncHI2_Circular.dna	99.931	34979	24	0	112408	147386	58193	23215	0	62973
CP026492.1	Schematic_IncHI2_Circular.dna	99.927	21932	16	0	85089	107020	84864	62933	0	39480
CP026492.1	Schematic_IncHI2_Circular.dna	99.749	12327	29	2	157528	169852	12327	1	0	22083
CP026492.1	Schematic_IncHI2_Circular.dna	100	8250	0	0	46407	54656	174529	166280	0	14879
CP026492.1	Schematic_IncHI2_Circular.dna	99.89	8160	9	0	169853	178012	311615	303456	0	14675
CP026492.1	Schematic_IncHI2_Circular.dna	99.987	7981	1	0	38435	46415	183567	175587	0	14388
CP026492.1	Schematic_IncHI2_Circular.dna	99.908	7583	7	0	77512	85094	94575	86993	0	13643
CP026492.1	Schematic_IncHI2_Circular.dna	99.289	7037	50	0	148611	155647	22020	14984	0	12466
CP026492.1	Schematic_IncHI2_Circular.dna	98.095	6981	132	1	178607	185586	299745	292765	0	11986
CP026492.1	Schematic_IncHI2_Circular.dna	99.953	6399	3	0	185892	192290	290992	284594	0	11526
CP026492.1	Schematic_IncHI2_Circular.dna	99.977	4373	1	0	67430	71802	216677	212305	0	7882
CP026492.1	Schematic_IncHI2_Circular.dna	99.868	3784	5	0	22305	26088	111443	115226	0	6801
CP026492.1	Schematic_IncHI2_Circular.dna	99.966	2981	1	0	7095	10075	129625	132605	0	5371
CP026492.1	Schematic_IncHI2_Circular.dna	99.822	2802	5	0	107016	109817	60978	58177	0	5030
CP026492.1	Schematic_IncHI2_Circular.dna	99.759	2494	6	0	54652	57145	135099	132606	0	4471
CP026492.1	Schematic_IncHI2_Circular.dna	96.556	2381	76	4	154979	157355	15405	13027	0	3912
CP026492.1	Schematic_IncHI2_Circular.dna	100	1585	0	0	65845	67429	104647	106231	0	2859
CP026492.1	Schematic_IncHI2_Circular.dna	99.936	1554	1	0	36883	38436	179631	178078	0	2798
CP026492.1	Schematic_IncHI2_Circular.dna	99.851	1345	1	1	39	1383	204505	205848	0	2414
CP026492.1	Schematic_IncHI2_Circular.dna	88.171	1564	146	13	155828	157355	13831	12271	0	1963
CP026492.1	Schematic_IncHI2_Circular.dna	99.906	1067	1	0	22305	23371	186948	185882	0	1920
CP026492.1	Schematic_IncHI2_Circular.dna	99.578	947	3	1	15689	16634	126977	126031	0	1687
CP026492.1	Schematic_IncHI2_Circular.dna	99.226	904	7	0	4007	4910	96266	97169	0	1599
CP026492.1	Schematic_IncHI2_Circular.dna	79.889	1795	329	20	19288	21066	179867	178089	0	1548
CP026492.1	Schematic_IncHI2_Circular.dna	99.766	855	2	0	43072	43926	98023	98877	0	1534
CP026492.1	Schematic_IncHI2_Circular.dna	99.883	852	1	0	37584	38435	98023	98874	0	1532
CP026492.1	Schematic_IncHI2_Circular.dna	99.759	831	2	0	29648	30478	96028	95198	0	1490
CP026492.1	Schematic_IncHI2_Circular.dna	99.879	829	1	0	3051	3879	128808	129636	0	1490
CP026492.1	Schematic_IncHI2_Circular.dna	99.879	828	1	0	67427	68254	98028	97201	0	1489
CP026492.1	Schematic_IncHI2_Circular.dna	100	824	0	0	36066	36889	129627	128804	0	1487
CP026492.1	Schematic_IncHI2_Circular.dna	100	824	0	0	3047	3870	189308	188485	0	1487
CP026492.1	Schematic_IncHI2_Circular.dna	100	823	0	0	30471	31293	126147	126969	0	1485
CP026492.1	Schematic_IncHI2_Circular.dna	99.759	829	1	1	3050	3877	98026	97198	0	1483
CP026492.1	Schematic_IncHI2_Circular.dna	100	822	0	0	4909	5730	108211	109032	0	1483
CP026492.1	Schematic_IncHI2_Circular.dna	100	822	0	0	67429	68250	108212	109033	0	1483
CP026492.1	Schematic_IncHI2_Circular.dna	99.639	832	2	1	3041	3872	115490	116320	0	1483
CP026492.1	Schematic_IncHI2_Circular.dna	100	822	0	0	29650	30471	116319	115498	0	1483
CP026492.1	Schematic_IncHI2_Circular.dna	99.758	827	2	0	67430	68256	193879	193053	0	1483
CP026492.1	Schematic_IncHI2_Circular.dna	100	822	0	0	4911	5732	193879	193058	0	1483
CP026492.1	Schematic_IncHI2_Circular.dna	100	822	0	0	29650	30471	193059	193880	0	1483
CP026492.1	Schematic_IncHI2_Circular.dna	100	822	0	0	36066	36887	218928	219749	0	1483
CP026492.1	Schematic_IncHI2_Circular.dna	100	821	0	0	65325	66145	96026	95206	0	1481
CP026492.1	Schematic_IncHI2_Circular.dna	100	821	0	0	4910	5730	98026	97206	0	1481
CP026492.1	Schematic_IncHI2_Circular.dna	100	821	0	0	3050	3870	108212	109032	0	1481
CP026492.1	Schematic_IncHI2_Circular.dna	99.879	824	1	0	4908	5731	115496	116319	0	1481
CP026492.1	Schematic_IncHI2_Circular.dna	100	821	0	0	36065	36885	116319	115499	0	1481
CP026492.1	Schematic_IncHI2_Circular.dna	100	821	0	0	67430	68250	185857	185037	0	1481
CP026492.1	Schematic_IncHI2_Circular.dna	100	821	0	0	65326	66146	185038	185858	0	1481
CP026492.1	Schematic_IncHI2_Circular.dna	100	821	0	0	67429	68249	189305	188485	0	1481
CP026492.1	Schematic_IncHI2_Circular.dna	100	821	0	0	4910	5730	189305	188485	0	1481
CP026492.1	Schematic_IncHI2_Circular.dna	100	821	0	0	36065	36885	193059	193879	0	1481
CP026492.1	Schematic_IncHI2_Circular.dna	100	821	0	0	3051	3871	193879	193059	0	1481
CP026492.1	Schematic_IncHI2_Circular.dna	100	821	0	0	36066	36886	215858	216678	0	1481
CP026492.1	Schematic_IncHI2_Circular.dna	99.879	825	0	1	3046	3870	95202	96025	0	1480
CP026492.1	Schematic_IncHI2_Circular.dna	99.878	823	1	0	4908	5730	95203	96025	0	1480
CP026492.1	Schematic_IncHI2_Circular.dna	100	820	0	0	67430	68249	95206	96025	0	1480
CP026492.1	Schematic_IncHI2_Circular.dna	100	820	0	0	36066	36885	96025	95206	0	1480
CP026492.1	Schematic_IncHI2_Circular.dna	100	820	0	0	29651	30470	97206	98025	0	1480
CP026492.1	Schematic_IncHI2_Circular.dna	100	820	0	0	36066	36885	97206	98025	0	1480
CP026492.1	Schematic_IncHI2_Circular.dna	100	820	0	0	65326	66145	97206	98025	0	1480
CP026492.1	Schematic_IncHI2_Circular.dna	100	820	0	0	65326	66145	109032	108213	0	1480
CP026492.1	Schematic_IncHI2_Circular.dna	100	820	0	0	36066	36885	109032	108213	0	1480
CP026492.1	Schematic_IncHI2_Circular.dna	100	820	0	0	29651	30470	109032	108213	0	1480
CP026492.1	Schematic_IncHI2_Circular.dna	100	820	0	0	67430	68249	115499	116318	0	1480
CP026492.1	Schematic_IncHI2_Circular.dna	100	820	0	0	65326	66145	116318	115499	0	1480
CP026492.1	Schematic_IncHI2_Circular.dna	99.638	828	3	0	65318	66145	126038	125211	0	1480
CP026492.1	Schematic_IncHI2_Circular.dna	99.879	825	0	1	29647	30470	129632	128808	0	1480
CP026492.1	Schematic_IncHI2_Circular.dna	100	820	0	0	4911	5730	128808	129627	0	1480
CP026492.1	Schematic_IncHI2_Circular.dna	100	820	0	0	67430	68249	128808	129627	0	1480
CP026492.1	Schematic_IncHI2_Circular.dna	100	820	0	0	65326	66145	129627	128808	0	1480
CP026492.1	Schematic_IncHI2_Circular.dna	99.878	823	1	0	4908	5730	185860	185038	0	1480
CP026492.1	Schematic_IncHI2_Circular.dna	100	820	0	0	29651	30470	185038	185857	0	1480
CP026492.1	Schematic_IncHI2_Circular.dna	100	820	0	0	36066	36885	185038	185857	0	1480
CP026492.1	Schematic_IncHI2_Circular.dna	100	820	0	0	3051	3870	185857	185038	0	1480
CP026492.1	Schematic_IncHI2_Circular.dna	100	820	0	0	29651	30470	188485	189304	0	1480
CP026492.1	Schematic_IncHI2_Circular.dna	100	820	0	0	36066	36885	188485	189304	0	1480
CP026492.1	Schematic_IncHI2_Circular.dna	100	820	0	0	65326	66145	188485	189304	0	1480
CP026492.1	Schematic_IncHI2_Circular.dna	100	820	0	0	65326	66145	193060	193879	0	1480
CP026492.1	Schematic_IncHI2_Circular.dna	100	820	0	0	29651	30470	215858	216677	0	1480
CP026492.1	Schematic_IncHI2_Circular.dna	100	820	0	0	65326	66145	215858	216677	0	1480
CP026492.1	Schematic_IncHI2_Circular.dna	100	820	0	0	4911	5730	216677	215858	0	1480
CP026492.1	Schematic_IncHI2_Circular.dna	100	820	0	0	3051	3870	216677	215858	0	1480
CP026492.1	Schematic_IncHI2_Circular.dna	99.878	823	1	0	67427	68249	219750	218928	0	1480
CP026492.1	Schematic_IncHI2_Circular.dna	100	820	0	0	29651	30470	218928	219747	0	1480
CP026492.1	Schematic_IncHI2_Circular.dna	100	820	0	0	65326	66145	218928	219747	0	1480
CP026492.1	Schematic_IncHI2_Circular.dna	100	820	0	0	4911	5730	219747	218928	0	1480
CP026492.1	Schematic_IncHI2_Circular.dna	100	820	0	0	3051	3870	219747	218928	0	1480
CP026492.1	Schematic_IncHI2_Circular.dna	99.757	824	2	0	3047	3870	125207	126030	0	1478
CP026492.1	Schematic_IncHI2_Circular.dna	99.878	821	1	0	4910	5730	125210	126030	0	1476
CP026492.1	Schematic_IncHI2_Circular.dna	99.878	821	1	0	67429	68249	125210	126030	0	1476
CP026492.1	Schematic_IncHI2_Circular.dna	99.878	820	1	0	36066	36885	126030	125211	0	1474
CP026492.1	Schematic_IncHI2_Circular.dna	99.878	820	1	0	29651	30470	126030	125211	0	1474
CP026492.1	Schematic_IncHI2_Circular.dna	85.452	1306	174	9	156487	157789	15591	14299	0	1472
CP026492.1	Schematic_IncHI2_Circular.dna	99.516	826	4	0	261227	262052	128804	129629	0	1472
CP026492.1	Schematic_IncHI2_Circular.dna	99.635	823	3	0	73019	73841	97205	98027	0	1471
CP026492.1	Schematic_IncHI2_Circular.dna	99.635	823	3	0	255203	256025	128806	129628	0	1471
CP026492.1	Schematic_IncHI2_Circular.dna	99.161	834	5	1	27105	27938	185859	185028	0	1471
CP026492.1	Schematic_IncHI2_Circular.dna	99.635	823	3	0	261230	262052	219748	218926	0	1471
CP026492.1	Schematic_IncHI2_Circular.dna	99.635	822	3	0	27107	27928	98025	97204	0	1469
CP026492.1	Schematic_IncHI2_Circular.dna	99.515	824	4	0	255202	256025	98028	97205	0	1469
CP026492.1	Schematic_IncHI2_Circular.dna	99.635	822	3	0	73018	73839	129629	128808	0	1469
CP026492.1	Schematic_IncHI2_Circular.dna	99.515	824	4	0	261228	262051	189307	188484	0	1469
CP026492.1	Schematic_IncHI2_Circular.dna	99.635	822	3	0	73019	73840	188484	189305	0	1469
CP026492.1	Schematic_IncHI2_Circular.dna	99.635	822	3	0	261229	262050	216679	215858	0	1469
CP026492.1	Schematic_IncHI2_Circular.dna	99.635	822	3	0	73018	73839	218926	219747	0	1469
CP026492.1	Schematic_IncHI2_Circular.dna	99.635	821	3	0	261231	262051	98025	97205	0	1467
CP026492.1	Schematic_IncHI2_Circular.dna	99.514	823	4	0	27104	27926	108210	109032	0	1467
CP026492.1	Schematic_IncHI2_Circular.dna	99.635	821	3	0	73020	73840	109032	108212	0	1467
CP026492.1	Schematic_IncHI2_Circular.dna	99.396	828	4	1	261231	262057	115499	116326	0	1467
CP026492.1	Schematic_IncHI2_Circular.dna	99.275	828	6	0	255205	256032	125211	126038	0	1467
CP026492.1	Schematic_IncHI2_Circular.dna	99.635	821	3	0	27107	27927	128808	129628	0	1467
CP026492.1	Schematic_IncHI2_Circular.dna	99.635	821	3	0	255205	256025	189304	188484	0	1467
CP026492.1	Schematic_IncHI2_Circular.dna	99.635	821	3	0	27107	27927	189304	188484	0	1467
CP026492.1	Schematic_IncHI2_Circular.dna	99.635	821	3	0	255204	256024	216678	215858	0	1467
CP026492.1	Schematic_IncHI2_Circular.dna	99.635	821	3	0	27107	27927	219747	218927	0	1467
CP026492.1	Schematic_IncHI2_Circular.dna	99.634	820	3	0	27107	27926	95206	96025	0	1465
CP026492.1	Schematic_IncHI2_Circular.dna	99.634	820	3	0	73020	73839	96025	95206	0	1465
CP026492.1	Schematic_IncHI2_Circular.dna	99.634	820	3	0	255205	256024	95206	96025	0	1465
CP026492.1	Schematic_IncHI2_Circular.dna	99.634	820	3	0	261231	262050	95206	96025	0	1465
CP026492.1	Schematic_IncHI2_Circular.dna	99.634	820	3	0	255205	256024	108213	109032	0	1465
CP026492.1	Schematic_IncHI2_Circular.dna	99.634	820	3	0	261231	262050	108213	109032	0	1465
CP026492.1	Schematic_IncHI2_Circular.dna	99.634	820	3	0	27107	27926	115499	116318	0	1465
CP026492.1	Schematic_IncHI2_Circular.dna	99.634	820	3	0	73020	73839	116318	115499	0	1465
CP026492.1	Schematic_IncHI2_Circular.dna	99.634	820	3	0	255205	256024	115499	116318	0	1465
CP026492.1	Schematic_IncHI2_Circular.dna	99.634	820	3	0	261231	262050	185857	185038	0	1465
CP026492.1	Schematic_IncHI2_Circular.dna	99.634	820	3	0	255205	256024	185857	185038	0	1465
CP026492.1	Schematic_IncHI2_Circular.dna	99.634	820	3	0	73020	73839	185038	185857	0	1465
CP026492.1	Schematic_IncHI2_Circular.dna	99.634	820	3	0	261231	262050	193879	193060	0	1465
CP026492.1	Schematic_IncHI2_Circular.dna	99.634	820	3	0	255205	256024	193879	193060	0	1465
CP026492.1	Schematic_IncHI2_Circular.dna	99.634	820	3	0	73020	73839	193060	193879	0	1465
CP026492.1	Schematic_IncHI2_Circular.dna	99.634	820	3	0	27107	27926	193879	193060	0	1465
CP026492.1	Schematic_IncHI2_Circular.dna	99.634	820	3	0	73020	73839	215858	216677	0	1465
CP026492.1	Schematic_IncHI2_Circular.dna	99.634	820	3	0	27107	27926	216677	215858	0	1465
CP026492.1	Schematic_IncHI2_Circular.dna	99.513	821	4	0	73020	73840	126030	125210	0	1463
CP026492.1	Schematic_IncHI2_Circular.dna	99.512	820	4	0	27107	27926	125211	126030	0	1462
CP026492.1	Schematic_IncHI2_Circular.dna	99.512	820	4	0	261231	262050	125211	126030	0	1462
CP026492.1	Schematic_IncHI2_Circular.dna	99.27	822	3	3	62906	63724	185858	185037	0	1445
CP026492.1	Schematic_IncHI2_Circular.dna	99.269	821	3	3	62907	63724	108213	109033	0	1443
CP026492.1	Schematic_IncHI2_Circular.dna	99.269	821	3	3	62907	63724	216677	215857	0	1443
CP026492.1	Schematic_IncHI2_Circular.dna	99.268	820	3	3	62907	63723	95206	96025	0	1442
CP026492.1	Schematic_IncHI2_Circular.dna	99.268	820	3	3	62907	63723	98025	97206	0	1442
CP026492.1	Schematic_IncHI2_Circular.dna	99.268	820	3	3	62907	63723	115499	116318	0	1442
CP026492.1	Schematic_IncHI2_Circular.dna	99.03	825	5	3	62907	63728	125211	126035	0	1442
CP026492.1	Schematic_IncHI2_Circular.dna	99.268	820	3	3	62907	63723	128808	129627	0	1442
CP026492.1	Schematic_IncHI2_Circular.dna	99.268	820	3	3	62907	63723	189304	188485	0	1442
CP026492.1	Schematic_IncHI2_Circular.dna	99.268	820	3	3	62907	63723	193879	193060	0	1442
CP026492.1	Schematic_IncHI2_Circular.dna	99.268	820	3	3	62907	63723	219747	218928	0	1442
CP026492.1	Schematic_IncHI2_Circular.dna	100	785	0	0	4908	5692	212307	211523	0	1416
CP026492.1	Schematic_IncHI2_Circular.dna	96.508	859	30	0	11534	12392	127822	126964	0	1415
CP026492.1	Schematic_IncHI2_Circular.dna	100	783	0	0	67429	68211	212305	211523	0	1413
CP026492.1	Schematic_IncHI2_Circular.dna	100	783	0	0	3050	3832	212305	211523	0	1413
CP026492.1	Schematic_IncHI2_Circular.dna	100	782	0	0	29689	30470	211523	212304	0	1411
CP026492.1	Schematic_IncHI2_Circular.dna	100	782	0	0	36104	36885	211523	212304	0	1411
CP026492.1	Schematic_IncHI2_Circular.dna	100	782	0	0	65364	66145	211523	212304	0	1411
CP026492.1	Schematic_IncHI2_Circular.dna	98.996	797	7	1	255190	255986	212318	211523	0	1398
CP026492.1	Schematic_IncHI2_Circular.dna	99.617	783	3	0	73058	73840	211523	212305	0	1398
CP026492.1	Schematic_IncHI2_Circular.dna	99.616	782	3	0	261231	262012	212304	211523	0	1397
CP026492.1	Schematic_IncHI2_Circular.dna	99.616	782	3	0	27107	27888	212304	211523	0	1397
CP026492.1	Schematic_IncHI2_Circular.dna	98.491	795	8	2	263554	264344	109054	108260	0	1375
CP026492.1	Schematic_IncHI2_Circular.dna	99.233	782	3	3	62907	63685	212304	211523	0	1373
CP026492.1	Schematic_IncHI2_Circular.dna	99.354	774	4	1	263572	264344	185037	185810	0	1370
CP026492.1	Schematic_IncHI2_Circular.dna	99.354	774	4	1	263572	264344	215857	216630	0	1370
CP026492.1	Schematic_IncHI2_Circular.dna	99.353	773	4	1	263573	264344	96025	95253	0	1368
CP026492.1	Schematic_IncHI2_Circular.dna	99.353	773	4	1	263573	264344	97206	97978	0	1368
CP026492.1	Schematic_IncHI2_Circular.dna	99.353	773	4	1	263573	264344	116318	115546	0	1368
CP026492.1	Schematic_IncHI2_Circular.dna	99.353	773	4	1	263573	264344	126030	125258	0	1368
CP026492.1	Schematic_IncHI2_Circular.dna	99.353	773	4	1	263573	264344	129627	128855	0	1368
CP026492.1	Schematic_IncHI2_Circular.dna	99.353	773	4	1	263573	264344	188485	189257	0	1368
CP026492.1	Schematic_IncHI2_Circular.dna	99.353	773	4	1	263573	264344	193060	193832	0	1368
CP026492.1	Schematic_IncHI2_Circular.dna	99.353	773	4	1	263573	264344	218928	219700	0	1368
CP026492.1	Schematic_IncHI2_Circular.dna	99.454	732	4	0	64611	65342	106938	106207	0	1303
CP026492.1	Schematic_IncHI2_Circular.dna	87.393	1055	133	0	184844	185898	293346	292292	0	1303
CP026492.1	Schematic_IncHI2_Circular.dna	99.32	735	4	1	263611	264344	211523	212257	0	1299
CP026492.1	Schematic_IncHI2_Circular.dna	92.121	863	68	0	13935	14797	127826	126964	0	1251
CP026492.1	Schematic_IncHI2_Circular.dna	77.436	1560	300	21	155828	157349	14071	12526	0	1178
CP026492.1	Schematic_IncHI2_Circular.dna	95.161	744	35	1	184844	185586	293427	292684	0	1177
CP026492.1	Schematic_IncHI2_Circular.dna	77.101	1559	295	19	155828	157348	14319	12785	0	1173
CP026492.1	Schematic_IncHI2_Circular.dna	99.538	649	3	0	57146	57794	129454	128806	0	1157
CP026492.1	Schematic_IncHI2_Circular.dna	99.538	649	3	0	57146	57794	219101	219749	0	1157
CP026492.1	Schematic_IncHI2_Circular.dna	99.537	648	3	0	57146	57793	216031	216678	0	1155
CP026492.1	Schematic_IncHI2_Circular.dna	99.536	647	3	0	57146	57792	95852	95206	0	1153
CP026492.1	Schematic_IncHI2_Circular.dna	99.536	647	3	0	57146	57792	97379	98025	0	1153
CP026492.1	Schematic_IncHI2_Circular.dna	99.536	647	3	0	57146	57792	108859	108213	0	1153
CP026492.1	Schematic_IncHI2_Circular.dna	99.536	647	3	0	57146	57792	116145	115499	0	1153
CP026492.1	Schematic_IncHI2_Circular.dna	99.536	647	3	0	57146	57792	185211	185857	0	1153
CP026492.1	Schematic_IncHI2_Circular.dna	99.536	647	3	0	57146	57792	188658	189304	0	1153
CP026492.1	Schematic_IncHI2_Circular.dna	99.536	647	3	0	57146	57792	193233	193879	0	1153
CP026492.1	Schematic_IncHI2_Circular.dna	99.536	647	3	0	57146	57792	211658	212304	0	1153
CP026492.1	Schematic_IncHI2_Circular.dna	99.382	647	4	0	57146	57792	125857	125211	0	1150
CP026492.1	Schematic_IncHI2_Circular.dna	99.187	615	5	0	33776	34390	217781	217167	0	1086
CP026492.1	Schematic_IncHI2_Circular.dna	99.343	609	4	0	72411	73019	96030	95422	0	1081
CP026492.1	Schematic_IncHI2_Circular.dna	99.024	615	4	1	72407	73019	215847	216461	0	1079
CP026492.1	Schematic_IncHI2_Circular.dna	99.504	605	3	0	72415	73019	109033	108429	0	1077
CP026492.1	Schematic_IncHI2_Circular.dna	99.504	605	3	0	72415	73019	185037	185641	0	1077
CP026492.1	Schematic_IncHI2_Circular.dna	99.503	604	3	0	72416	73019	97206	97809	0	1076
CP026492.1	Schematic_IncHI2_Circular.dna	99.503	604	3	0	72416	73019	116318	115715	0	1076
CP026492.1	Schematic_IncHI2_Circular.dna	99.503	604	3	0	72416	73019	126030	125427	0	1076
CP026492.1	Schematic_IncHI2_Circular.dna	99.503	604	3	0	72416	73019	129627	129024	0	1076
CP026492.1	Schematic_IncHI2_Circular.dna	99.503	604	3	0	72416	73019	188485	189088	0	1076
CP026492.1	Schematic_IncHI2_Circular.dna	99.503	604	3	0	72416	73019	193060	193663	0	1076
CP026492.1	Schematic_IncHI2_Circular.dna	99.503	604	3	0	72416	73019	218928	219531	0	1076
CP026492.1	Schematic_IncHI2_Circular.dna	100	584	0	0	30708	31291	218927	218344	0	1054
CP026492.1	Schematic_IncHI2_Circular.dna	99.489	587	3	0	15695	16281	218341	218927	0	1045
CP026492.1	Schematic_IncHI2_Circular.dna	99.47	566	3	0	72454	73019	211523	212088	0	1007
CP026492.1	Schematic_IncHI2_Circular.dna	78.743	1209	211	16	155828	156998	13324	12124	0	991
CP026492.1	Schematic_IncHI2_Circular.dna	74.321	1546	324	20	155828	157327	13582	12064	0	975
CP026492.1	Schematic_IncHI2_Circular.dna	84.778	854	121	6	27971	28820	207081	207929	0	935
CP026492.1	Schematic_IncHI2_Circular.dna	99.603	504	2	0	13442	13945	216678	217181	0	901
CP026492.1	Schematic_IncHI2_Circular.dna	83.353	853	120	13	20225	21066	98023	98864	0	859
CP026492.1	Schematic_IncHI2_Circular.dna	79.009	1029	163	16	155828	156820	13075	12064	0	857
CP026492.1	Schematic_IncHI2_Circular.dna	74.905	1311	267	19	156063	157349	14554	13282	0	852
CP026492.1	Schematic_IncHI2_Circular.dna	80.706	907	152	10	156209	157104	15629	14735	0	823
CP026492.1	Schematic_IncHI2_Circular.dna	78.236	1043	193	15	156311	157348	14554	13541	0	821
CP026492.1	Schematic_IncHI2_Circular.dna	83.852	675	101	3	154976	155642	13459	12785	0	720
CP026492.1	Schematic_IncHI2_Circular.dna	80.025	801	146	7	156053	156841	15538	14740	0	704
CP026492.1	Schematic_IncHI2_Circular.dna	83.385	650	97	5	155009	155647	12922	12273	0	673
CP026492.1	Schematic_IncHI2_Circular.dna	83.385	650	97	5	155009	155647	13678	13029	0	673
CP026492.1	Schematic_IncHI2_Circular.dna	81.579	646	108	5	156704	157349	15622	14988	2.57E-175	616
CP026492.1	Schematic_IncHI2_Circular.dna	77.475	808	143	13	156551	157355	14554	13783	8.98E-175	614
CP026492.1	Schematic_IncHI2_Circular.dna	98.571	350	5	0	73840	74189	132955	132606	3.82E-173	609
CP026492.1	Schematic_IncHI2_Circular.dna	80	650	119	5	155009	155647	13171	12522	7.88E-163	574
CP026492.1	Schematic_IncHI2_Circular.dna	75.725	828	194	5	21482	22305	116322	115498	9.60E-162	571
CP026492.1	Schematic_IncHI2_Circular.dna	79.358	654	113	5	154976	155621	12703	12064	3.35E-161	569
CP026492.1	Schematic_IncHI2_Circular.dna	80.744	618	109	4	155040	155647	13895	13278	3.35E-161	569
CP026492.1	Schematic_IncHI2_Circular.dna	75.699	823	193	5	21486	22304	126030	125211	1.17E-160	567
CP026492.1	Schematic_IncHI2_Circular.dna	75.636	825	194	5	21485	22305	193059	193880	4.08E-160	565
CP026492.1	Schematic_IncHI2_Circular.dna	75.607	824	194	5	21486	22305	96025	95205	1.42E-159	563
CP026492.1	Schematic_IncHI2_Circular.dna	75.545	826	195	5	21486	22307	129627	128805	1.42E-159	563
CP026492.1	Schematic_IncHI2_Circular.dna	79.969	644	115	7	155002	155642	14173	13541	4.97E-159	562
CP026492.1	Schematic_IncHI2_Circular.dna	75.577	823	194	5	21486	22304	97206	98025	4.97E-159	562
CP026492.1	Schematic_IncHI2_Circular.dna	75.577	823	194	5	21486	22304	109032	108213	4.97E-159	562
CP026492.1	Schematic_IncHI2_Circular.dna	75.577	823	194	5	21486	22304	185038	185857	4.97E-159	562
CP026492.1	Schematic_IncHI2_Circular.dna	75.577	823	194	5	21486	22304	188485	189304	4.97E-159	562
CP026492.1	Schematic_IncHI2_Circular.dna	76.517	758	177	1	21548	22304	211547	212304	4.97E-159	562
CP026492.1	Schematic_IncHI2_Circular.dna	75.577	823	194	5	21486	22304	215858	216677	4.97E-159	562
CP026492.1	Schematic_IncHI2_Circular.dna	75.577	823	194	5	21486	22304	218928	219747	4.97E-159	562
CP026492.1	Schematic_IncHI2_Circular.dna	100	302	0	0	27106	27407	104948	104647	3.82E-154	545
CP026492.1	Schematic_IncHI2_Circular.dna	100	301	0	0	261231	261531	104947	104647	1.33E-153	544
CP026492.1	Schematic_IncHI2_Circular.dna	100	301	0	0	255205	255505	104947	104647	1.33E-153	544
CP026492.1	Schematic_IncHI2_Circular.dna	100	301	0	0	30170	30470	104647	104947	1.33E-153	544
CP026492.1	Schematic_IncHI2_Circular.dna	100	301	0	0	36585	36885	104647	104947	1.33E-153	544
CP026492.1	Schematic_IncHI2_Circular.dna	100	301	0	0	57492	57792	104647	104947	1.33E-153	544
CP026492.1	Schematic_IncHI2_Circular.dna	100	301	0	0	73539	73839	104647	104947	1.33E-153	544
CP026492.1	Schematic_IncHI2_Circular.dna	100	301	0	0	67430	67730	104947	104647	1.33E-153	544
CP026492.1	Schematic_IncHI2_Circular.dna	100	301	0	0	4911	5211	104947	104647	1.33E-153	544
CP026492.1	Schematic_IncHI2_Circular.dna	100	301	0	0	3051	3351	104947	104647	1.33E-153	544
CP026492.1	Schematic_IncHI2_Circular.dna	75.063	798	167	10	155828	156597	15528	14735	3.58E-148	526
CP026492.1	Schematic_IncHI2_Circular.dna	99.013	304	0	3	62904	63204	104950	104647	1.25E-147	524
CP026492.1	Schematic_IncHI2_Circular.dna	100	280	0	0	25809	26088	110663	110942	3.35E-142	506
CP026492.1	Schematic_IncHI2_Circular.dna	100	280	0	0	25809	26088	187728	187449	3.35E-142	506
CP026492.1	Schematic_IncHI2_Circular.dna	76.796	668	152	3	184840	185506	293269	292604	6.06E-139	495
CP026492.1	Schematic_IncHI2_Circular.dna	76.807	664	151	3	184925	185586	293508	292846	2.12E-138	493
CP026492.1	Schematic_IncHI2_Circular.dna	100	254	0	0	264091	264344	104647	104900	4.37E-128	459
CP026492.1	Schematic_IncHI2_Circular.dna	100	251	0	0	40411	40661	115498	115248	1.86E-126	453
CP026492.1	Schematic_IncHI2_Circular.dna	83.019	424	66	4	154979	155398	15156	14735	7.39E-119	428
CP026492.1	Schematic_IncHI2_Circular.dna	82.547	424	68	4	155226	155647	15652	15233	3.83E-116	419
CP026492.1	Schematic_IncHI2_Circular.dna	74.586	665	164	5	185002	185663	293512	292850	3.83E-116	419
CP026492.1	Schematic_IncHI2_Circular.dna	76.61	590	129	8	184840	185425	293188	292604	1.63E-114	414
CP026492.1	Schematic_IncHI2_Circular.dna	81.293	433	73	3	156923	157355	15655	15231	1.98E-113	410
CP026492.1	Schematic_IncHI2_Circular.dna	98.312	237	4	0	62673	62909	128798	129034	1.98E-113	410
CP026492.1	Schematic_IncHI2_Circular.dna	99.563	229	1	0	62681	62909	104949	104721	6.92E-113	408
CP026492.1	Schematic_IncHI2_Circular.dna	99.561	228	1	0	62682	62909	185858	185631	2.42E-112	407
CP026492.1	Schematic_IncHI2_Circular.dna	99.559	227	1	0	62683	62909	95206	95432	8.43E-112	405
CP026492.1	Schematic_IncHI2_Circular.dna	99.559	227	1	0	62683	62909	98025	97799	8.43E-112	405
CP026492.1	Schematic_IncHI2_Circular.dna	99.559	227	1	0	62683	62909	108213	108439	8.43E-112	405
CP026492.1	Schematic_IncHI2_Circular.dna	99.559	227	1	0	62683	62909	115499	115725	8.43E-112	405
CP026492.1	Schematic_IncHI2_Circular.dna	99.559	227	1	0	62683	62909	189304	189078	8.43E-112	405
CP026492.1	Schematic_IncHI2_Circular.dna	99.559	227	1	0	62683	62909	193879	193653	8.43E-112	405
CP026492.1	Schematic_IncHI2_Circular.dna	99.559	227	1	0	62683	62909	212304	212078	8.43E-112	405
CP026492.1	Schematic_IncHI2_Circular.dna	99.559	227	1	0	62683	62909	216677	216451	8.43E-112	405
CP026492.1	Schematic_IncHI2_Circular.dna	99.559	227	1	0	62683	62909	219747	219521	8.43E-112	405
CP026492.1	Schematic_IncHI2_Circular.dna	98.696	230	3	0	62680	62909	125208	125437	1.03E-110	401
CP026492.1	Schematic_IncHI2_Circular.dna	100	220	0	0	178002	178221	301021	300802	1.25E-109	398
CP026492.1	Schematic_IncHI2_Circular.dna	75.3	583	141	3	185083	185663	293512	292931	5.32E-108	392
CP026492.1	Schematic_IncHI2_Circular.dna	76.33	545	104	9	155828	156352	15279	14740	2.76E-105	383
CP026492.1	Schematic_IncHI2_Circular.dna	75.583	557	122	6	155093	155647	14329	13785	1.17E-103	378
CP026492.1	Schematic_IncHI2_Circular.dna	75.691	543	111	7	155103	155642	14554	14030	4.98E-102	372
CP026492.1	Schematic_IncHI2_Circular.dna	70.801	774	185	15	155828	156571	12826	12064	1.99E-94	347
CP026492.1	Schematic_IncHI2_Circular.dna	72.774	584	154	5	184840	185421	293107	292527	9.63E-86	318
CP026492.1	Schematic_IncHI2_Circular.dna	87.984	258	27	3	155828	156083	12319	12064	3.36E-85	316
CP026492.1	Schematic_IncHI2_Circular.dna	87.395	238	30	0	262051	262288	201465	201702	1.10E-78	295
CP026492.1	Schematic_IncHI2_Circular.dna	72.325	542	120	8	156800	157338	14554	14040	3.84E-78	293
CP026492.1	Schematic_IncHI2_Circular.dna	77.112	367	68	4	155009	155373	12415	12063	2.42E-74	280
CP026492.1	Schematic_IncHI2_Circular.dna	73.161	503	130	5	185164	185663	293512	293012	2.42E-74	280
CP026492.1	Schematic_IncHI2_Circular.dna	71.893	523	110	11	155828	156331	12568	12064	1.86E-69	264
CP026492.1	Schematic_IncHI2_Circular.dna	71.968	503	136	5	184840	185340	293026	292527	3.36E-66	253
CP026492.1	Schematic_IncHI2_Circular.dna	78.738	301	63	1	22005	22304	104647	104947	1.17E-65	251
CP026492.1	Schematic_IncHI2_Circular.dna	100	137	0	0	263436	263572	203276	203412	1.43E-64	248
CP026492.1	Schematic_IncHI2_Circular.dna	75.294	340	82	2	60522	60860	205751	205413	1.34E-58	228
CP026492.1	Schematic_IncHI2_Circular.dna	87.151	179	23	0	262110	262288	103218	103396	6.94E-56	219
CP026492.1	Schematic_IncHI2_Circular.dna	68.111	646	187	8	76761	77398	98144	98778	2.42E-55	217
CP026492.1	Schematic_IncHI2_Circular.dna	68.111	646	187	8	76761	77398	178809	178175	2.42E-55	217
CP026492.1	Schematic_IncHI2_Circular.dna	76.271	295	48	6	157058	157348	14554	14278	3.60E-53	210
CP026492.1	Schematic_IncHI2_Circular.dna	75.54	278	52	5	157528	157789	13083	12806	4.10E-46	187
CP026492.1	Schematic_IncHI2_Circular.dna	75.54	278	52	5	157528	157789	13839	13562	4.10E-46	187
CP026492.1	Schematic_IncHI2_Circular.dna	70	420	125	1	185245	185663	293512	293093	4.10E-46	187
CP026492.1	Schematic_IncHI2_Circular.dna	67.244	635	193	8	71666	72291	95906	95278	1.43E-45	185
CP026492.1	Schematic_IncHI2_Circular.dna	67.244	635	193	8	71666	72291	97325	97953	1.43E-45	185
CP026492.1	Schematic_IncHI2_Circular.dna	67.244	635	193	8	71666	72291	108913	108285	1.43E-45	185
CP026492.1	Schematic_IncHI2_Circular.dna	67.244	635	193	8	71666	72291	116199	115571	1.43E-45	185
CP026492.1	Schematic_IncHI2_Circular.dna	67.244	635	193	8	71666	72291	125911	125283	1.43E-45	185
CP026492.1	Schematic_IncHI2_Circular.dna	67.244	635	193	8	71666	72291	129508	128880	1.43E-45	185
CP026492.1	Schematic_IncHI2_Circular.dna	67.244	635	193	8	71666	72291	185157	185785	1.43E-45	185
CP026492.1	Schematic_IncHI2_Circular.dna	67.244	635	193	8	71666	72291	188604	189232	1.43E-45	185
CP026492.1	Schematic_IncHI2_Circular.dna	67.244	635	193	8	71666	72291	193179	193807	1.43E-45	185
CP026492.1	Schematic_IncHI2_Circular.dna	67.244	635	193	8	71666	72291	211604	212232	1.43E-45	185
CP026492.1	Schematic_IncHI2_Circular.dna	67.244	635	193	8	71666	72291	215977	216605	1.43E-45	185
CP026492.1	Schematic_IncHI2_Circular.dna	67.244	635	193	8	71666	72291	219047	219675	1.43E-45	185
CP026492.1	Schematic_IncHI2_Circular.dna	70.616	422	119	5	184840	185259	292945	292527	1.43E-45	185
CP026492.1	Schematic_IncHI2_Circular.dna	73.898	295	55	6	155828	156104	15030	14740	2.13E-43	178
CP026492.1	Schematic_IncHI2_Circular.dna	74.539	271	54	3	157535	157790	15279	15009	2.13E-43	178
CP026492.1	Schematic_IncHI2_Circular.dna	73.379	293	60	4	155352	155642	14554	14278	7.42E-43	176
CP026492.1	Schematic_IncHI2_Circular.dna	74.101	278	56	4	157528	157789	15536	15259	2.59E-42	174
CP026492.1	Schematic_IncHI2_Circular.dna	100	95	0	0	5731	5825	131434	131528	9.04E-42	172
CP026492.1	Schematic_IncHI2_Circular.dna	66.726	565	186	2	87974	88537	81333	80770	1.34E-39	165
CP026492.1	Schematic_IncHI2_Circular.dna	66.726	565	186	2	88620	89183	81979	81416	1.34E-39	165
CP026492.1	Schematic_IncHI2_Circular.dna	73.333	270	57	3	157535	157789	12568	12299	4.68E-39	163
CP026492.1	Schematic_IncHI2_Circular.dna	73.333	270	57	3	157535	157789	13324	13055	4.68E-39	163
CP026492.1	Schematic_IncHI2_Circular.dna	72.593	270	59	3	157535	157789	15030	14761	2.42E-36	154
CP026492.1	Schematic_IncHI2_Circular.dna	100	85	0	0	72935	73019	104647	104731	2.42E-36	154
CP026492.1	Schematic_IncHI2_Circular.dna	98.78	82	0	1	62601	62682	123814	123894	5.34E-32	140
CP026492.1	Schematic_IncHI2_Circular.dna	68.142	339	107	1	184840	185178	292864	292527	1.43E-26	122
CP026492.1	Schematic_IncHI2_Circular.dna	73.298	191	51	0	72101	72291	104685	104875	2.13E-24	114
CP026492.1	Schematic_IncHI2_Circular.dna	78.322	143	29	2	155009	155149	14877	14735	2.59E-23	111
CP026492.1	Schematic_IncHI2_Circular.dna	78.322	143	29	2	155505	155647	15622	15482	2.59E-23	111
CP026492.1	Schematic_IncHI2_Circular.dna	77.241	145	31	2	157211	157355	15622	15480	1.10E-21	105
CP026492.1	Schematic_IncHI2_Circular.dna	100	54	0	0	72362	72415	123940	123887	1.64E-19	98.7
CP026492.1	Schematic_IncHI2_Circular.dna	66.667	339	112	1	185326	185663	293512	293174	1.64E-19	98.7
CP026492.1	Schematic_IncHI2_Circular.dna	67.742	279	66	5	157535	157789	12826	12548	5.71E-19	96.9
CP026492.1	Schematic_IncHI2_Circular.dna	67.742	279	66	5	157535	157789	13582	13304	5.71E-19	96.9
CP026492.1	Schematic_IncHI2_Circular.dna	100	52	0	0	34379	34430	128756	128807	1.99E-18	95.1
CP026492.1	Schematic_IncHI2_Circular.dna	68.582	261	75	3	185407	185663	293512	293255	1.99E-18	95.1
CP026492.1	Schematic_IncHI2_Circular.dna	100	51	0	0	31288	31338	128757	128807	6.95E-18	93.3
CP026492.1	Schematic_IncHI2_Circular.dna	100	48	0	0	1	48	193834	193881	2.96E-16	87.8
CP026492.1	Schematic_IncHI2_Circular.dna	100	47	0	0	1	47	95251	95205	1.03E-15	86
CP026492.1	Schematic_IncHI2_Circular.dna	98	50	1	0	1	50	104902	104951	1.03E-15	86
CP026492.1	Schematic_IncHI2_Circular.dna	100	47	0	0	1	47	115544	115498	1.03E-15	86
CP026492.1	Schematic_IncHI2_Circular.dna	100	46	0	0	1	46	97980	98025	3.60E-15	84.2
CP026492.1	Schematic_IncHI2_Circular.dna	100	46	0	0	1	46	108258	108213	3.60E-15	84.2
CP026492.1	Schematic_IncHI2_Circular.dna	100	46	0	0	1	46	128853	128808	3.60E-15	84.2
CP026492.1	Schematic_IncHI2_Circular.dna	100	46	0	0	1	46	185812	185857	3.60E-15	84.2
CP026492.1	Schematic_IncHI2_Circular.dna	100	46	0	0	1	46	189259	189304	3.60E-15	84.2
CP026492.1	Schematic_IncHI2_Circular.dna	100	46	0	0	1	46	212259	212304	3.60E-15	84.2
CP026492.1	Schematic_IncHI2_Circular.dna	100	46	0	0	1	46	216632	216677	3.60E-15	84.2
CP026492.1	Schematic_IncHI2_Circular.dna	100	46	0	0	1	46	219702	219747	3.60E-15	84.2
CP026492.1	Schematic_IncHI2_Circular.dna	67.442	258	83	1	184840	185097	292783	292527	3.60E-15	84.2
CP026492.1	Schematic_IncHI2_Circular.dna	67.87	277	72	7	157529	157789	14326	14051	1.26E-14	82.4
CP026492.1	Schematic_IncHI2_Circular.dna	70.588	170	50	0	83230	83399	142727	142558	1.26E-14	82.4
CP026492.1	Schematic_IncHI2_Circular.dna	81.928	83	15	0	236896	236978	237974	238056	1.26E-14	82.4
CP026492.1	Schematic_IncHI2_Circular.dna	97.826	46	1	0	1	46	125256	125211	1.53E-13	78.8
CP026492.1	Schematic_IncHI2_Circular.dna	100	41	0	0	1345	1385	197959	197919	1.87E-12	75.2
CP026492.1	Schematic_IncHI2_Circular.dna	68.093	257	71	7	157541	157789	14064	13811	6.51E-12	73.4
CP026492.1	Schematic_IncHI2_Circular.dna	81.944	72	12	1	100323	100393	68322	68251	2.77E-10	68
CP026492.1	Schematic_IncHI2_Circular.dna	81.944	72	12	1	101631	101702	69630	69560	2.77E-10	68
CP026492.1	Schematic_IncHI2_Circular.dna	70.33	182	43	6	184840	185016	292702	292527	2.77E-10	68
CP026492.1	Schematic_IncHI2_Circular.dna	70.33	182	43	6	185488	185663	293512	293336	2.77E-10	68
CP026492.1	Schematic_IncHI2_Circular.dna	71.014	138	32	3	21605	21738	212441	212308	1.18E-08	62.6
CP026492.1	Schematic_IncHI2_Circular.dna	76.923	78	13	1	13794	13871	113333	113261	4.11E-08	60.8
CP026492.1	Schematic_IncHI2_Circular.dna	69.178	146	45	0	9127	9272	117429	117284	4.11E-08	60.8
CP026492.1	Schematic_IncHI2_Circular.dna	76.923	78	13	1	24123	24195	217107	217030	4.11E-08	60.8
CP026492.1	Schematic_IncHI2_Circular.dna	75.294	85	21	0	236917	237001	237951	238035	1.43E-07	59
CP026492.1	Schematic_IncHI2_Circular.dna	81.818	55	10	0	11023	11077	127822	127768	1.75E-06	55.4
CP026492.1	Schematic_IncHI2_Circular.dna	80.702	57	11	0	88277	88333	77717	77661	6.10E-06	53.6
CP026492.1	Schematic_IncHI2_Circular.dna	80.702	57	11	0	92236	92292	81676	81620	6.10E-06	53.6
CP026492.1	Schematic_IncHI2_Circular.dna	83.333	48	8	0	122604	122651	47950	47997	2.13E-05	51.8
CP026492.1	Schematic_IncHI2_Circular.dna	78.333	60	13	0	33724	33783	127767	127826	7.43E-05	50
CP026492.1	Schematic_IncHI2_Circular.dna	75.728	103	15	8	152310	152407	18224	18321	0.001	46.4
CP026492.1	Schematic_IncHI2_Circular.dna	88.235	34	4	0	119884	119917	50684	50717	0.003	44.6
CP026492.1	Schematic_IncHI2_Circular.dna	83.333	42	7	0	88275	88316	68934	68975	0.003	44.6
CP026492.1	Schematic_IncHI2_Circular.dna	84.615	39	6	0	92236	92274	68936	68974	0.003	44.6
CP026492.1	Schematic_IncHI2_Circular.dna	84.615	39	6	0	100979	101017	77679	77717	0.003	44.6
CP026492.1	Schematic_IncHI2_Circular.dna	83.333	42	7	0	100978	101019	81637	81678	0.003	44.6
CP026492.1	Schematic_IncHI2_Circular.dna	72.619	84	22	1	182537	182620	295412	295330	0.003	44.6
CP026492.1	Schematic_IncHI2_Circular.dna	72.619	84	22	1	182940	183022	295815	295732	0.003	44.6
CP026492.1	Schematic_IncHI2_Circular.dna	88.235	34	4	0	182260	182293	296059	296092	0.003	44.6
CP026492.1	Schematic_IncHI2_Circular.dna	90.323	31	3	0	157048	157078	12094	12064	0.011	42.8
CP026492.1	Schematic_IncHI2_Circular.dna	85	40	0	2	101965	102001	67952	67988	0.011	42.8
CP026492.1	Schematic_IncHI2_Circular.dna	82.927	41	7	0	88924	88964	68937	68977	0.011	42.8
CP026492.1	Schematic_IncHI2_Circular.dna	72.414	87	22	2	87067	87152	78483	78398	0.011	42.8
CP026492.1	Schematic_IncHI2_Circular.dna	82.927	41	7	0	100976	101016	80989	81029	0.011	42.8
CP026492.1	Schematic_IncHI2_Circular.dna	72.414	87	22	2	91470	91555	82886	82801	0.011	42.8
CP026492.1	Schematic_IncHI2_Circular.dna	85	40	4	1	184429	184466	293210	293171	0.011	42.8
CP026492.1	Schematic_IncHI2_Circular.dna	85	40	4	1	185061	185100	293923	293886	0.011	42.8
CP026492.1	Schematic_IncHI2_Circular.dna	96	25	1	0	120587	120611	49990	50014	0.038	41
CP026492.1	Schematic_IncHI2_Circular.dna	75.41	61	7	2	210327	210383	264569	264625	0.038	41
CP026492.1	Schematic_IncHI2_Circular.dna	87.179	39	3	2	185302	185339	292932	292969	0.038	41
CP026492.1	Schematic_IncHI2_Circular.dna	89.655	29	3	0	119879	119907	50694	50722	0.13	39.2
CP026492.1	Schematic_IncHI2_Circular.dna	82.5	40	5	1	184429	184466	292886	292847	0.13	39.2
CP026492.1	Schematic_IncHI2_Circular.dna	68.293	123	33	3	184977	185096	292850	292969	0.13	39.2
CP026492.1	Schematic_IncHI2_Circular.dna	86.842	38	3	2	184429	184464	293048	293011	0.13	39.2
CP026492.1	Schematic_IncHI2_Circular.dna	84.211	38	4	1	184429	184464	293291	293254	0.13	39.2
CP026492.1	Schematic_IncHI2_Circular.dna	82.5	40	5	1	185385	185424	293923	293886	0.13	39.2
CP026492.1	Schematic_IncHI2_Circular.dna	86.842	38	3	2	185223	185260	293923	293888	0.13	39.2
CP026492.1	Schematic_IncHI2_Circular.dna	84.211	38	4	1	184980	185017	293923	293888	0.13	39.2
CP026492.1	Schematic_IncHI2_Circular.dna	95.652	23	1	0	21480	21502	104953	104931	0.47	37.4
CP026492.1	Schematic_IncHI2_Circular.dna	92	25	2	0	17028	17052	123842	123818	0.47	37.4
CP026492.1	Schematic_IncHI2_Circular.dna	79.592	49	8	2	14802	14849	127815	127768	0.47	37.4
CP026492.1	Schematic_IncHI2_Circular.dna	100	20	0	0	172637	172656	254853	254872	0.47	37.4
CP026492.1	Schematic_IncHI2_Circular.dna	80	40	8	0	185058	185097	292850	292889	0.47	37.4
CP026492.1	Schematic_IncHI2_Circular.dna	80	40	8	0	185382	185421	292850	292889	0.47	37.4
CP026492.1	Schematic_IncHI2_Circular.dna	80	40	8	0	185382	185421	293174	293213	0.47	37.4
CP026492.1	Schematic_IncHI2_Circular.dna	100	20	0	0	220080	220099	308812	308831	0.47	37.4
CP026492.1	Schematic_IncHI2_Circular.dna	82.353	34	6	0	160562	160595	9258	9291	1.6	35.6
CP026492.1	Schematic_IncHI2_Circular.dna	73.333	60	13	1	155064	155123	12120	12064	1.6	35.6
CP026492.1	Schematic_IncHI2_Circular.dna	73.333	60	13	1	157733	157789	15567	15508	1.6	35.6
CP026492.1	Schematic_IncHI2_Circular.dna	88.889	27	3	0	141282	141308	29293	29319	1.6	35.6
CP026492.1	Schematic_IncHI2_Circular.dna	88.889	27	3	0	130015	130041	40560	40586	1.6	35.6
CP026492.1	Schematic_IncHI2_Circular.dna	100	19	0	0	112212	112230	55831	55813	1.6	35.6
CP026492.1	Schematic_IncHI2_Circular.dna	95.455	22	1	0	150693	150714	62918	62897	1.6	35.6
CP026492.1	Schematic_IncHI2_Circular.dna	95.455	22	1	0	2863	2884	117858	117879	1.6	35.6
CP026492.1	Schematic_IncHI2_Circular.dna	95.455	22	1	0	35974	35995	117858	117879	1.6	35.6
CP026492.1	Schematic_IncHI2_Circular.dna	95.455	22	1	0	60860	60881	117858	117879	1.6	35.6
CP026492.1	Schematic_IncHI2_Circular.dna	95.455	22	1	0	21055	21076	117879	117858	1.6	35.6
CP026492.1	Schematic_IncHI2_Circular.dna	92.857	28	0	2	212484	212510	262442	262468	1.6	35.6
CP026492.1	Schematic_IncHI2_Circular.dna	91.667	24	2	0	210583	210606	264346	264369	1.6	35.6
CP026492.1	Schematic_IncHI2_Circular.dna	70.492	122	27	7	185222	185339	292610	292726	1.6	35.6
CP026492.1	Schematic_IncHI2_Circular.dna	70.492	122	27	7	185464	185580	292932	293049	1.6	35.6
CP026492.1	Schematic_IncHI2_Circular.dna	82.927	41	5	2	185058	185097	293012	293051	1.6	35.6
CP026492.1	Schematic_IncHI2_Circular.dna	82.927	41	5	2	185220	185259	293174	293213	1.6	35.6
CP026492.1	Schematic_IncHI2_Circular.dna	79.487	39	8	0	185302	185340	293175	293213	1.6	35.6
CP026492.1	Schematic_IncHI2_Circular.dna	81.579	38	5	1	184429	184464	293372	293335	1.6	35.6
CP026492.1	Schematic_IncHI2_Circular.dna	80.488	41	6	1	184426	184464	293456	293416	1.6	35.6
CP026492.1	Schematic_IncHI2_Circular.dna	80.488	41	6	1	184896	184936	293926	293888	1.6	35.6
CP026492.1	Schematic_IncHI2_Circular.dna	91.304	23	2	0	203910	203932	5156	5134	5.7	33.7
CP026492.1	Schematic_IncHI2_Circular.dna	78.947	38	8	0	26516	26553	61407	61444	5.7	33.7
CP026492.1	Schematic_IncHI2_Circular.dna	91.304	23	2	0	261222	261244	97197	97219	5.7	33.7
CP026492.1	Schematic_IncHI2_Circular.dna	88.462	26	3	0	42153	42178	109986	110011	5.7	33.7
CP026492.1	Schematic_IncHI2_Circular.dna	85.714	28	4	0	258289	258316	112977	113004	5.7	33.7
CP026492.1	Schematic_IncHI2_Circular.dna	84.848	33	4	1	38503	38534	125109	125077	5.7	33.7
CP026492.1	Schematic_IncHI2_Circular.dna	100	18	0	0	21485	21502	128807	128824	5.7	33.7
CP026492.1	Schematic_IncHI2_Circular.dna	83.871	31	5	0	54948	54978	134773	134803	5.7	33.7
CP026492.1	Schematic_IncHI2_Circular.dna	95.238	21	1	0	54746	54766	157465	157445	5.7	33.7
CP026492.1	Schematic_IncHI2_Circular.dna	91.304	23	2	0	218177	218199	161286	161264	5.7	33.7
CP026492.1	Schematic_IncHI2_Circular.dna	88.462	26	3	0	42153	42178	188405	188380	5.7	33.7
CP026492.1	Schematic_IncHI2_Circular.dna	95.238	21	1	0	67423	67443	188478	188498	5.7	33.7
CP026492.1	Schematic_IncHI2_Circular.dna	100	18	0	0	174741	174758	202549	202532	5.7	33.7
CP026492.1	Schematic_IncHI2_Circular.dna	80.556	36	7	0	57764	57799	208199	208164	5.7	33.7
CP026492.1	Schematic_IncHI2_Circular.dna	83.871	31	5	0	27105	27135	208169	208199	5.7	33.7
CP026492.1	Schematic_IncHI2_Circular.dna	100	18	0	0	21485	21502	216678	216661	5.7	33.7
CP026492.1	Schematic_IncHI2_Circular.dna	95.238	21	1	0	4904	4924	218921	218941	5.7	33.7
CP026492.1	Schematic_IncHI2_Circular.dna	100	18	0	0	21485	21502	219748	219731	5.7	33.7
CP026492.1	Schematic_IncHI2_Circular.dna	100	18	0	0	201658	201675	237715	237698	5.7	33.7
CP026492.1	Schematic_IncHI2_Circular.dna	85.714	35	3	2	216491	216524	258428	258461	5.7	33.7
CP026492.1	Schematic_IncHI2_Circular.dna	91.304	23	2	0	164697	164719	271042	271020	5.7	33.7
CP026492.1	Schematic_IncHI2_Circular.dna	100	18	0	0	237237	237254	273294	273277	5.7	33.7
CP026492.1	Schematic_IncHI2_Circular.dna	95.238	21	1	0	182600	182620	290943	290963	5.7	33.7
CP026492.1	Schematic_IncHI2_Circular.dna	81.818	33	6	0	184594	184626	292647	292615	5.7	33.7
CP026492.1	Schematic_IncHI2_Circular.dna	81.818	33	6	0	185543	185575	293758	293726	5.7	33.7
CP026492.1	Schematic_IncHI2_Circular.dna	95.238	21	1	0	185921	185941	295732	295752	5.7	33.7
CP026492.1	Schematic_IncHI2_Circular.dna	95.238	21	1	0	180821	180841	297316	297296	5.7	33.7
CP026492.1	Schematic_IncHI2_Circular.dna	95.238	21	1	0	181036	181056	297531	297511	5.7	33.7
CP026492.1	Schematic_IncHI2_Circular.dna	91.304	23	2	0	214	236	301685	301707	5.7	33.7
CP026492.1	Schematic_IncHI2_Circular.dna	85.714	28	4	0	173126	173153	308315	308342	5.7	33.7
CP030940.1	Schematic_IncHI2_Circular.dna	99.986	63748	6	2	12782	76526	218927	282674	0	1.15E+05
CP030940.1	Schematic_IncHI2_Circular.dna	99.942	37764	22	0	121667	159430	23215	60978	0	68004
CP030940.1	Schematic_IncHI2_Circular.dna	99.922	21932	16	1	159426	181356	62933	84864	0	39471
CP030940.1	Schematic_IncHI2_Circular.dna	99.74	12327	30	2	98952	111276	1	12327	0	22079
CP030940.1	Schematic_IncHI2_Circular.dna	99.744	8994	23	0	111449	120442	13027	22020	0	16116
CP030940.1	Schematic_IncHI2_Circular.dna	99.988	8250	1	0	188982	197231	166280	174529	0	14873
CP030940.1	Schematic_IncHI2_Circular.dna	99.926	8160	6	0	90792	98951	303456	311615	0	14689
CP030940.1	Schematic_IncHI2_Circular.dna	98.109	6981	131	1	83218	90197	292765	299745	0	11991
CP030940.1	Schematic_IncHI2_Circular.dna	99.953	6399	3	0	76514	82912	284594	290992	0	11526
CP030940.1	Schematic_IncHI2_Circular.dna	99.942	5142	3	0	181351	186492	86993	92134	0	9259
CP030940.1	Schematic_IncHI2_Circular.dna	99.978	4575	0	1	234242	238815	188485	193059	0	8242
CP030940.1	Schematic_IncHI2_Circular.dna	99.977	4373	1	0	230689	235061	212305	216677	0	7882
CP030940.1	Schematic_IncHI2_Circular.dna	99.844	3837	6	0	202560	206396	111662	115498	0	6893
CP030940.1	Schematic_IncHI2_Circular.dna	100	3697	0	0	206146	209842	181341	185037	0	6668
CP030940.1	Schematic_IncHI2_Circular.dna	100	3243	0	0	197223	200465	175587	178829	0	5849
CP030940.1	Schematic_IncHI2_Circular.dna	99.759	2494	6	0	186493	188986	132606	135099	0	4471
CP030940.1	Schematic_IncHI2_Circular.dna	100	2126	0	0	214295	216420	197921	200046	0	3835
CP030940.1	Schematic_IncHI2_Circular.dna	99.938	1619	1	0	240413	242031	202824	201206	0	2915
CP030940.1	Schematic_IncHI2_Circular.dna	100	1563	0	0	216416	217978	203018	204580	0	2819
CP030940.1	Schematic_IncHI2_Circular.dna	100	1277	0	0	200463	201739	205849	204573	0	2304
CP030940.1	Schematic_IncHI2_Circular.dna	99.482	1159	6	0	210312	211470	116591	117749	0	2064
CP030940.1	Schematic_IncHI2_Circular.dna	88.171	1564	146	13	111449	112976	12271	13831	0	1963
CP030940.1	Schematic_IncHI2_Circular.dna	99.894	939	1	0	219433	220371	126031	126969	0	1689
CP030940.1	Schematic_IncHI2_Circular.dna	99.894	939	1	0	243486	244424	126031	126969	0	1689
CP030940.1	Schematic_IncHI2_Circular.dna	99.882	848	1	0	202560	203407	186729	185882	0	1525
CP030940.1	Schematic_IncHI2_Circular.dna	99.879	826	1	0	234237	235062	97201	98026	0	1485
CP030940.1	Schematic_IncHI2_Circular.dna	100	822	0	0	234241	235062	109033	108212	0	1483
CP030940.1	Schematic_IncHI2_Circular.dna	99.758	827	2	0	234242	235068	126030	125204	0	1483
CP030940.1	Schematic_IncHI2_Circular.dna	99.758	827	2	0	234235	235061	193053	193879	0	1483
CP030940.1	Schematic_IncHI2_Circular.dna	100	822	0	0	213029	213850	215856	216677	0	1483
CP030940.1	Schematic_IncHI2_Circular.dna	100	821	0	0	213031	213851	96025	95205	0	1481
CP030940.1	Schematic_IncHI2_Circular.dna	100	821	0	0	213030	213850	109033	108213	0	1481
CP030940.1	Schematic_IncHI2_Circular.dna	100	821	0	0	213031	213851	116318	115498	0	1481
CP030940.1	Schematic_IncHI2_Circular.dna	100	821	0	0	213030	213850	185037	185857	0	1481
CP030940.1	Schematic_IncHI2_Circular.dna	100	821	0	0	234241	235061	185037	185857	0	1481
CP030940.1	Schematic_IncHI2_Circular.dna	100	821	0	0	213031	213851	193060	193880	0	1481
CP030940.1	Schematic_IncHI2_Circular.dna	100	820	0	0	234242	235061	96025	95206	0	1480
CP030940.1	Schematic_IncHI2_Circular.dna	100	820	0	0	213031	213850	97206	98025	0	1480
CP030940.1	Schematic_IncHI2_Circular.dna	100	820	0	0	234242	235061	116318	115499	0	1480
CP030940.1	Schematic_IncHI2_Circular.dna	99.878	823	1	0	213031	213853	129627	128805	0	1480
CP030940.1	Schematic_IncHI2_Circular.dna	100	820	0	0	234242	235061	129627	128808	0	1480
CP030940.1	Schematic_IncHI2_Circular.dna	100	820	0	0	213031	213850	188485	189304	0	1480
CP030940.1	Schematic_IncHI2_Circular.dna	100	820	0	0	213031	213850	218928	219747	0	1480
CP030940.1	Schematic_IncHI2_Circular.dna	100	820	0	0	234242	235061	218928	219747	0	1480
CP030940.1	Schematic_IncHI2_Circular.dna	99.878	820	1	0	213031	213850	126030	125211	0	1474
CP030940.1	Schematic_IncHI2_Circular.dna	85.452	1306	174	9	111015	112317	14299	15591	0	1472
CP030940.1	Schematic_IncHI2_Circular.dna	99.161	834	7	0	201734	202567	108207	109040	0	1472
CP030940.1	Schematic_IncHI2_Circular.dna	99.279	832	5	1	239585	240415	97194	98025	0	1471
CP030940.1	Schematic_IncHI2_Circular.dna	99.515	825	4	0	12781	13605	97204	98028	0	1471
CP030940.1	Schematic_IncHI2_Circular.dna	99.635	823	3	0	201739	202561	98026	97204	0	1471
CP030940.1	Schematic_IncHI2_Circular.dna	99.635	823	3	0	12782	13604	129628	128806	0	1471
CP030940.1	Schematic_IncHI2_Circular.dna	99.635	823	3	0	217978	218800	193059	193881	0	1471
CP030940.1	Schematic_IncHI2_Circular.dna	99.635	823	3	0	239593	240415	215855	216677	0	1471
CP030940.1	Schematic_IncHI2_Circular.dna	99.515	824	4	0	217976	218799	96028	95205	0	1469
CP030940.1	Schematic_IncHI2_Circular.dna	99.635	822	3	0	217978	218799	116319	115498	0	1469
CP030940.1	Schematic_IncHI2_Circular.dna	99.043	836	7	1	242031	242866	129628	128794	0	1469
CP030940.1	Schematic_IncHI2_Circular.dna	99.635	822	3	0	239595	240416	185037	185858	0	1469
CP030940.1	Schematic_IncHI2_Circular.dna	99.635	822	3	0	201739	202560	189305	188484	0	1469
CP030940.1	Schematic_IncHI2_Circular.dna	99.635	822	3	0	242032	242853	193060	193881	0	1469
CP030940.1	Schematic_IncHI2_Circular.dna	99.514	823	4	0	201737	202559	95203	96025	0	1467
CP030940.1	Schematic_IncHI2_Circular.dna	99.635	821	3	0	242032	242852	96025	95205	0	1467
CP030940.1	Schematic_IncHI2_Circular.dna	99.635	821	3	0	242031	242851	97205	98025	0	1467
CP030940.1	Schematic_IncHI2_Circular.dna	99.635	821	3	0	239595	240415	109033	108213	0	1467
CP030940.1	Schematic_IncHI2_Circular.dna	99.514	823	4	0	201737	202559	115496	116318	0	1467
CP030940.1	Schematic_IncHI2_Circular.dna	99.635	821	3	0	242032	242852	116318	115498	0	1467
CP030940.1	Schematic_IncHI2_Circular.dna	98.929	840	7	2	217975	218813	129632	128794	0	1467
CP030940.1	Schematic_IncHI2_Circular.dna	99.635	821	3	0	201740	202560	128808	129628	0	1467
CP030940.1	Schematic_IncHI2_Circular.dna	99.514	823	4	0	201737	202559	185860	185038	0	1467
CP030940.1	Schematic_IncHI2_Circular.dna	99.635	821	3	0	12782	13602	188484	189304	0	1467
CP030940.1	Schematic_IncHI2_Circular.dna	99.635	821	3	0	242031	242851	188484	189304	0	1467
CP030940.1	Schematic_IncHI2_Circular.dna	99.514	823	4	0	239593	240415	193057	193879	0	1467
CP030940.1	Schematic_IncHI2_Circular.dna	99.635	821	3	0	12783	13603	215858	216678	0	1467
CP030940.1	Schematic_IncHI2_Circular.dna	99.635	821	3	0	201740	202560	219747	218927	0	1467
CP030940.1	Schematic_IncHI2_Circular.dna	99.635	821	3	0	242031	242851	218927	219747	0	1467
CP030940.1	Schematic_IncHI2_Circular.dna	99.634	820	3	0	239596	240415	96025	95206	0	1465
CP030940.1	Schematic_IncHI2_Circular.dna	99.634	820	3	0	12783	13602	96025	95206	0	1465
CP030940.1	Schematic_IncHI2_Circular.dna	99.634	820	3	0	217979	218798	97206	98025	0	1465
CP030940.1	Schematic_IncHI2_Circular.dna	99.634	820	3	0	242032	242851	109032	108213	0	1465
CP030940.1	Schematic_IncHI2_Circular.dna	99.634	820	3	0	217979	218798	109032	108213	0	1465
CP030940.1	Schematic_IncHI2_Circular.dna	99.634	820	3	0	12783	13602	109032	108213	0	1465
CP030940.1	Schematic_IncHI2_Circular.dna	99.634	820	3	0	239596	240415	116318	115499	0	1465
CP030940.1	Schematic_IncHI2_Circular.dna	99.634	820	3	0	12783	13602	116318	115499	0	1465
CP030940.1	Schematic_IncHI2_Circular.dna	99.634	820	3	0	239596	240415	129627	128808	0	1465
CP030940.1	Schematic_IncHI2_Circular.dna	99.634	820	3	0	12783	13602	185038	185857	0	1465
CP030940.1	Schematic_IncHI2_Circular.dna	99.634	820	3	0	217979	218798	185038	185857	0	1465
CP030940.1	Schematic_IncHI2_Circular.dna	99.634	820	3	0	242032	242851	185038	185857	0	1465
CP030940.1	Schematic_IncHI2_Circular.dna	99.634	820	3	0	217979	218798	188485	189304	0	1465
CP030940.1	Schematic_IncHI2_Circular.dna	99.634	820	3	0	239596	240415	188485	189304	0	1465
CP030940.1	Schematic_IncHI2_Circular.dna	99.634	820	3	0	12783	13602	193060	193879	0	1465
CP030940.1	Schematic_IncHI2_Circular.dna	99.634	820	3	0	201740	202559	193879	193060	0	1465
CP030940.1	Schematic_IncHI2_Circular.dna	99.634	820	3	0	201740	202559	216677	215858	0	1465
CP030940.1	Schematic_IncHI2_Circular.dna	99.634	820	3	0	217979	218798	215858	216677	0	1465
CP030940.1	Schematic_IncHI2_Circular.dna	99.634	820	3	0	242032	242851	215858	216677	0	1465
CP030940.1	Schematic_IncHI2_Circular.dna	99.634	820	3	0	217979	218798	218928	219747	0	1465
CP030940.1	Schematic_IncHI2_Circular.dna	99.634	820	3	0	239596	240415	218928	219747	0	1465
CP030940.1	Schematic_IncHI2_Circular.dna	99.513	821	4	0	201739	202559	125210	126030	0	1463
CP030940.1	Schematic_IncHI2_Circular.dna	99.392	823	5	0	242032	242854	126030	125208	0	1462
CP030940.1	Schematic_IncHI2_Circular.dna	99.392	823	5	0	217979	218801	126030	125208	0	1462
CP030940.1	Schematic_IncHI2_Circular.dna	99.512	820	4	0	239596	240415	126030	125211	0	1462
CP030940.1	Schematic_IncHI2_Circular.dna	99.512	820	4	0	12783	13602	126030	125211	0	1462
CP030940.1	Schematic_IncHI2_Circular.dna	100	783	0	0	234280	235062	211523	212305	0	1413
CP030940.1	Schematic_IncHI2_Circular.dna	100	782	0	0	213069	213850	211523	212304	0	1411
CP030940.1	Schematic_IncHI2_Circular.dna	99.618	785	3	0	201737	202521	212307	211523	0	1402
CP030940.1	Schematic_IncHI2_Circular.dna	98.996	797	7	1	12821	13617	211523	212318	0	1398
CP030940.1	Schematic_IncHI2_Circular.dna	99.616	782	3	0	218017	218798	211523	212304	0	1397
CP030940.1	Schematic_IncHI2_Circular.dna	99.616	782	3	0	239634	240415	211523	212304	0	1397
CP030940.1	Schematic_IncHI2_Circular.dna	99.616	782	3	0	242070	242851	211523	212304	0	1397
CP030940.1	Schematic_IncHI2_Circular.dna	99.867	754	1	0	199712	200465	98877	98124	0	1355
CP030940.1	Schematic_IncHI2_Circular.dna	87.488	1055	132	0	82906	83960	292292	293346	0	1308
CP030940.1	Schematic_IncHI2_Circular.dna	95.296	744	34	1	83218	83960	292684	293427	0	1180
CP030940.1	Schematic_IncHI2_Circular.dna	77.436	1560	300	21	111455	112976	12526	14071	0	1178
CP030940.1	Schematic_IncHI2_Circular.dna	77.101	1559	295	19	111456	112976	12785	14319	0	1173
CP030940.1	Schematic_IncHI2_Circular.dna	99.671	608	2	0	245187	245794	217782	217175	0	1088
CP030940.1	Schematic_IncHI2_Circular.dna	99.671	608	2	0	221134	221741	217782	217175	0	1088
CP030940.1	Schematic_IncHI2_Circular.dna	99.829	584	1	0	243839	244422	218927	218344	0	1049
CP030940.1	Schematic_IncHI2_Circular.dna	99.829	584	1	0	219786	220369	218927	218344	0	1049
CP030940.1	Schematic_IncHI2_Circular.dna	78.743	1209	211	16	111806	112976	12124	13324	0	991
CP030940.1	Schematic_IncHI2_Circular.dna	84.65	899	127	5	113157	114044	12273	13171	0	987
CP030940.1	Schematic_IncHI2_Circular.dna	85.352	867	117	4	113157	114013	13029	13895	0	982
CP030940.1	Schematic_IncHI2_Circular.dna	83.369	938	139	6	113157	114077	12522	13459	0	976
CP030940.1	Schematic_IncHI2_Circular.dna	74.321	1546	324	20	111477	112976	12064	13582	0	975
CP030940.1	Schematic_IncHI2_Circular.dna	83.221	894	139	5	113162	114044	12785	13678	0	924
CP030940.1	Schematic_IncHI2_Circular.dna	79.009	1029	163	16	111984	112976	12064	13075	0	857
CP030940.1	Schematic_IncHI2_Circular.dna	74.905	1311	267	19	111455	112741	13282	14554	0	852
CP030940.1	Schematic_IncHI2_Circular.dna	80.706	907	152	10	111700	112595	14735	15629	0	823
CP030940.1	Schematic_IncHI2_Circular.dna	78.236	1043	193	15	111456	112493	13541	14554	0	821
CP030940.1	Schematic_IncHI2_Circular.dna	80.595	907	153	10	113157	114051	13278	14173	0	818
CP030940.1	Schematic_IncHI2_Circular.dna	79.84	873	151	7	113183	114044	12064	12922	0	773
CP030940.1	Schematic_IncHI2_Circular.dna	84.398	673	99	4	113406	114074	14735	15405	0	728
CP030940.1	Schematic_IncHI2_Circular.dna	84.25	673	100	4	113157	113827	14984	15652	0	724
CP030940.1	Schematic_IncHI2_Circular.dna	80.025	801	146	7	111963	112751	14740	15538	0	704
CP030940.1	Schematic_IncHI2_Circular.dna	79.775	801	148	7	113162	113960	13541	14329	0	695
CP030940.1	Schematic_IncHI2_Circular.dna	81.985	655	96	5	113431	114077	12063	12703	0	646
CP030940.1	Schematic_IncHI2_Circular.dna	81.579	646	108	5	111455	112100	14988	15622	2.51E-175	616
CP030940.1	Schematic_IncHI2_Circular.dna	77.475	808	143	13	111449	112253	13783	14554	8.74E-175	614
CP030940.1	Schematic_IncHI2_Circular.dna	99.677	310	1	0	205845	206154	110663	110972	7.18E-157	554
CP030940.1	Schematic_IncHI2_Circular.dna	99.677	310	1	0	205845	206154	187728	187419	7.18E-157	554
CP030940.1	Schematic_IncHI2_Circular.dna	100	304	0	0	240115	240418	104647	104950	3.06E-155	549
CP030940.1	Schematic_IncHI2_Circular.dna	100	301	0	0	13302	13602	104647	104947	1.30E-153	544
CP030940.1	Schematic_IncHI2_Circular.dna	100	301	0	0	201740	202040	104947	104647	1.30E-153	544
CP030940.1	Schematic_IncHI2_Circular.dna	100	301	0	0	213550	213850	104647	104947	1.30E-153	544
CP030940.1	Schematic_IncHI2_Circular.dna	100	301	0	0	218498	218798	104647	104947	1.30E-153	544
CP030940.1	Schematic_IncHI2_Circular.dna	100	301	0	0	234761	235061	104647	104947	1.30E-153	544
CP030940.1	Schematic_IncHI2_Circular.dna	100	301	0	0	242551	242851	104647	104947	1.30E-153	544
CP030940.1	Schematic_IncHI2_Circular.dna	75.063	798	167	10	112207	112976	14735	15528	3.49E-148	526
CP030940.1	Schematic_IncHI2_Circular.dna	74.937	798	168	10	113157	113950	13785	14554	4.25E-147	522
CP030940.1	Schematic_IncHI2_Circular.dna	100	283	0	0	214014	214296	111186	110904	7.68E-144	511
CP030940.1	Schematic_IncHI2_Circular.dna	100	283	0	0	214014	214296	187205	187487	7.68E-144	511
CP030940.1	Schematic_IncHI2_Circular.dna	76.946	668	151	3	83298	83964	292604	293269	1.39E-140	500
CP030940.1	Schematic_IncHI2_Circular.dna	76.958	664	150	3	83218	83879	292846	293508	1.69E-139	497
CP030940.1	Schematic_IncHI2_Circular.dna	83.255	424	65	4	113655	114074	14735	15156	5.91E-120	432
CP030940.1	Schematic_IncHI2_Circular.dna	83.019	424	66	4	113157	113578	15233	15652	7.20E-119	428
CP030940.1	Schematic_IncHI2_Circular.dna	74.737	665	163	5	83141	83802	292850	293512	8.77E-118	425
CP030940.1	Schematic_IncHI2_Circular.dna	76.19	588	135	5	83379	83964	292604	293188	5.53E-114	412
CP030940.1	Schematic_IncHI2_Circular.dna	81.293	433	73	3	111449	111881	15231	15655	1.93E-113	410
CP030940.1	Schematic_IncHI2_Circular.dna	100	220	0	0	90583	90802	300802	301021	1.22E-109	398
CP030940.1	Schematic_IncHI2_Circular.dna	75.472	583	140	3	83141	83721	292931	293512	4.25E-109	396
CP030940.1	Schematic_IncHI2_Circular.dna	67.313	1392	422	21	1641	3024	110830	112196	1.48E-108	394
CP030940.1	Schematic_IncHI2_Circular.dna	67.313	1392	422	21	1641	3024	187561	186195	1.48E-108	394
CP030940.1	Schematic_IncHI2_Circular.dna	67.265	1393	422	22	7106	8490	110830	112196	6.31E-107	389
CP030940.1	Schematic_IncHI2_Circular.dna	67.265	1393	422	22	224047	225431	110830	112196	6.31E-107	389
CP030940.1	Schematic_IncHI2_Circular.dna	67.265	1393	422	22	248100	249484	110830	112196	6.31E-107	389
CP030940.1	Schematic_IncHI2_Circular.dna	67.265	1393	422	22	253566	254950	110830	112196	6.31E-107	389
CP030940.1	Schematic_IncHI2_Circular.dna	67.265	1393	422	22	253566	254950	187561	186195	6.31E-107	389
CP030940.1	Schematic_IncHI2_Circular.dna	67.265	1393	422	22	248100	249484	187561	186195	6.31E-107	389
CP030940.1	Schematic_IncHI2_Circular.dna	67.265	1393	422	22	224047	225431	187561	186195	6.31E-107	389
CP030940.1	Schematic_IncHI2_Circular.dna	67.265	1393	422	22	7106	8490	187561	186195	6.31E-107	389
CP030940.1	Schematic_IncHI2_Circular.dna	76.33	545	104	9	112452	112976	14740	15279	2.68E-105	383
CP030940.1	Schematic_IncHI2_Circular.dna	76.147	545	105	9	113162	113701	14030	14554	3.27E-104	379
CP030940.1	Schematic_IncHI2_Circular.dna	70.801	774	185	15	112233	112976	12064	12826	1.93E-94	347
CP030940.1	Schematic_IncHI2_Circular.dna	100	181	0	0	241533	241713	103398	103218	1.81E-88	327
CP030940.1	Schematic_IncHI2_Circular.dna	72.945	584	153	5	83383	83964	292527	293107	2.21E-87	324
CP030940.1	Schematic_IncHI2_Circular.dna	87.984	258	27	3	112721	112976	12064	12319	3.27E-85	316
CP030940.1	Schematic_IncHI2_Circular.dna	72.325	542	120	8	111466	112004	14040	14554	3.73E-78	293
CP030940.1	Schematic_IncHI2_Circular.dna	73.36	503	129	5	83141	83640	293012	293512	5.54E-76	286
CP030940.1	Schematic_IncHI2_Circular.dna	77.322	366	67	4	113681	114044	12064	12415	6.75E-75	282
CP030940.1	Schematic_IncHI2_Circular.dna	71.893	523	110	11	112473	112976	12064	12568	1.81E-69	264
CP030940.1	Schematic_IncHI2_Circular.dna	68.474	701	214	3	214443	215139	195008	195705	2.21E-68	260
CP030940.1	Schematic_IncHI2_Circular.dna	71.968	503	136	5	83464	83964	292527	293026	3.28E-66	253
CP030940.1	Schematic_IncHI2_Circular.dna	71	500	134	6	245792	246285	218347	217853	1.07E-59	232
CP030940.1	Schematic_IncHI2_Circular.dna	71	500	134	6	221739	222232	218347	217853	1.07E-59	232
CP030940.1	Schematic_IncHI2_Circular.dna	100	124	0	0	230006	230129	123817	123940	1.59E-57	224
CP030940.1	Schematic_IncHI2_Circular.dna	76.271	295	48	6	111456	111746	14278	14554	3.50E-53	210
CP030940.1	Schematic_IncHI2_Circular.dna	100	106	0	0	213909	214014	183847	183742	9.39E-48	192
CP030940.1	Schematic_IncHI2_Circular.dna	70.238	420	124	1	83141	83559	293093	293512	3.28E-47	190
CP030940.1	Schematic_IncHI2_Circular.dna	75.54	278	52	5	111015	111276	12806	13083	3.99E-46	187
CP030940.1	Schematic_IncHI2_Circular.dna	75.54	278	52	5	111015	111276	13562	13839	3.99E-46	187
CP030940.1	Schematic_IncHI2_Circular.dna	67.244	635	193	8	230200	230825	95278	95906	1.39E-45	185
CP030940.1	Schematic_IncHI2_Circular.dna	67.244	635	193	8	230200	230825	97953	97325	1.39E-45	185
CP030940.1	Schematic_IncHI2_Circular.dna	67.244	635	193	8	230200	230825	108285	108913	1.39E-45	185
CP030940.1	Schematic_IncHI2_Circular.dna	67.244	635	193	8	230200	230825	115571	116199	1.39E-45	185
CP030940.1	Schematic_IncHI2_Circular.dna	67.244	635	193	8	230200	230825	125283	125911	1.39E-45	185
CP030940.1	Schematic_IncHI2_Circular.dna	67.244	635	193	8	230200	230825	128880	129508	1.39E-45	185
CP030940.1	Schematic_IncHI2_Circular.dna	67.244	635	193	8	230200	230825	185785	185157	1.39E-45	185
CP030940.1	Schematic_IncHI2_Circular.dna	67.244	635	193	8	230200	230825	189232	188604	1.39E-45	185
CP030940.1	Schematic_IncHI2_Circular.dna	67.244	635	193	8	230200	230825	193807	193179	1.39E-45	185
CP030940.1	Schematic_IncHI2_Circular.dna	67.244	635	193	8	230200	230825	212232	211604	1.39E-45	185
CP030940.1	Schematic_IncHI2_Circular.dna	67.244	635	193	8	230200	230825	216605	215977	1.39E-45	185
CP030940.1	Schematic_IncHI2_Circular.dna	67.244	635	193	8	230200	230825	219675	219047	1.39E-45	185
CP030940.1	Schematic_IncHI2_Circular.dna	70.616	422	119	5	83545	83964	292527	292945	1.39E-45	185
CP030940.1	Schematic_IncHI2_Circular.dna	73.898	295	55	6	112700	112976	14740	15030	2.07E-43	178
CP030940.1	Schematic_IncHI2_Circular.dna	74.539	271	54	3	111014	111269	15009	15279	2.07E-43	178
CP030940.1	Schematic_IncHI2_Circular.dna	73.379	293	60	4	113162	113452	14278	14554	7.22E-43	176
CP030940.1	Schematic_IncHI2_Circular.dna	74.101	278	56	4	111015	111276	15259	15536	2.52E-42	174
CP030940.1	Schematic_IncHI2_Circular.dna	66.726	565	186	2	177908	178471	80770	81333	1.31E-39	165
CP030940.1	Schematic_IncHI2_Circular.dna	66.726	565	186	2	177262	177825	81416	81979	1.31E-39	165
CP030940.1	Schematic_IncHI2_Circular.dna	73.333	270	57	3	111015	111269	12299	12568	4.56E-39	163
CP030940.1	Schematic_IncHI2_Circular.dna	73.333	270	57	3	111015	111269	13055	13324	4.56E-39	163
CP030940.1	Schematic_IncHI2_Circular.dna	72.593	270	59	3	111015	111269	14761	15030	2.36E-36	154
CP030940.1	Schematic_IncHI2_Circular.dna	68.142	339	107	1	83626	83964	292527	292864	1.40E-26	122
CP030940.1	Schematic_IncHI2_Circular.dna	98.551	69	1	0	214228	214296	115256	115188	4.87E-26	120
CP030940.1	Schematic_IncHI2_Circular.dna	73.298	191	51	0	230200	230390	104875	104685	2.07E-24	114
CP030940.1	Schematic_IncHI2_Circular.dna	78.322	143	29	2	113904	114044	14735	14877	2.52E-23	111
CP030940.1	Schematic_IncHI2_Circular.dna	78.322	143	29	2	113157	113299	15482	15622	2.52E-23	111
CP030940.1	Schematic_IncHI2_Circular.dna	98.438	64	1	0	213846	213909	128870	128807	2.52E-23	111
CP030940.1	Schematic_IncHI2_Circular.dna	98.438	64	1	0	213846	213909	216615	216678	2.52E-23	111
CP030940.1	Schematic_IncHI2_Circular.dna	98.438	64	1	0	213846	213909	219685	219748	2.52E-23	111
CP030940.1	Schematic_IncHI2_Circular.dna	98.413	63	1	0	213846	213908	95268	95206	8.81E-23	109
CP030940.1	Schematic_IncHI2_Circular.dna	98.413	63	1	0	213846	213908	97963	98025	8.81E-23	109
CP030940.1	Schematic_IncHI2_Circular.dna	98.413	63	1	0	213846	213908	104885	104947	8.81E-23	109
CP030940.1	Schematic_IncHI2_Circular.dna	98.413	63	1	0	213846	213908	108275	108213	8.81E-23	109
CP030940.1	Schematic_IncHI2_Circular.dna	98.413	63	1	0	213846	213908	115561	115499	8.81E-23	109
CP030940.1	Schematic_IncHI2_Circular.dna	98.413	63	1	0	213846	213908	185795	185857	8.81E-23	109
CP030940.1	Schematic_IncHI2_Circular.dna	98.413	63	1	0	213846	213908	189242	189304	8.81E-23	109
CP030940.1	Schematic_IncHI2_Circular.dna	98.413	63	1	0	213846	213908	193817	193879	8.81E-23	109
CP030940.1	Schematic_IncHI2_Circular.dna	98.413	63	1	0	213846	213908	212242	212304	8.81E-23	109
CP030940.1	Schematic_IncHI2_Circular.dna	77.241	145	31	2	111449	111593	15480	15622	1.07E-21	105
CP030940.1	Schematic_IncHI2_Circular.dna	96.825	63	2	0	213846	213908	125273	125211	1.07E-21	105
CP030940.1	Schematic_IncHI2_Circular.dna	66.962	339	111	1	83141	83478	293174	293512	3.74E-21	104
CP030940.1	Schematic_IncHI2_Circular.dna	90.541	74	6	1	222278	222351	128735	128807	1.59E-19	98.7
CP030940.1	Schematic_IncHI2_Circular.dna	90.541	74	6	1	246331	246404	128735	128807	1.59E-19	98.7
CP030940.1	Schematic_IncHI2_Circular.dna	67.742	279	66	5	111015	111269	12548	12826	5.56E-19	96.9
CP030940.1	Schematic_IncHI2_Circular.dna	67.742	279	66	5	111015	111269	13304	13582	5.56E-19	96.9
CP030940.1	Schematic_IncHI2_Circular.dna	68.582	261	75	3	83141	83397	293255	293512	1.94E-18	95.1
CP030940.1	Schematic_IncHI2_Circular.dna	100	51	0	0	220366	220416	128757	128807	6.77E-18	93.3
CP030940.1	Schematic_IncHI2_Circular.dna	100	51	0	0	244419	244469	128757	128807	6.77E-18	93.3
CP030940.1	Schematic_IncHI2_Circular.dna	67.442	258	83	1	83707	83964	292527	292783	3.51E-15	84.2
CP030940.1	Schematic_IncHI2_Circular.dna	67.87	277	72	7	111015	111275	14051	14326	1.22E-14	82.4
CP030940.1	Schematic_IncHI2_Circular.dna	70.588	170	50	0	183046	183215	142558	142727	1.22E-14	82.4
CP030940.1	Schematic_IncHI2_Circular.dna	81.928	83	15	0	31829	31911	238056	237974	1.22E-14	82.4
CP030940.1	Schematic_IncHI2_Circular.dna	68.093	257	71	7	111015	111263	13811	14064	6.34E-12	73.4
CP030940.1	Schematic_IncHI2_Circular.dna	100	39	0	0	200464	200502	197921	197959	2.21E-11	71.6
CP030940.1	Schematic_IncHI2_Circular.dna	100	39	0	0	214295	214333	205848	205810	2.21E-11	71.6
CP030940.1	Schematic_IncHI2_Circular.dna	81.944	72	12	1	166053	166123	68251	68322	2.70E-10	68
CP030940.1	Schematic_IncHI2_Circular.dna	81.944	72	12	1	164744	164815	69560	69630	2.70E-10	68
CP030940.1	Schematic_IncHI2_Circular.dna	70.33	182	43	6	83788	83964	292527	292702	2.70E-10	68
CP030940.1	Schematic_IncHI2_Circular.dna	70.33	182	43	6	83141	83316	293336	293512	2.70E-10	68
CP030940.1	Schematic_IncHI2_Circular.dna	69.178	146	45	0	211005	211150	131802	131657	4.00E-08	60.8
CP030940.1	Schematic_IncHI2_Circular.dna	76.923	78	13	1	204159	204231	217107	217030	4.00E-08	60.8
CP030940.1	Schematic_IncHI2_Circular.dna	75.294	85	21	0	31806	31890	238035	237951	1.40E-07	59
CP030940.1	Schematic_IncHI2_Circular.dna	80.702	57	11	0	178112	178168	77661	77717	5.94E-06	53.6
CP030940.1	Schematic_IncHI2_Circular.dna	80.702	57	11	0	174153	174209	81620	81676	5.94E-06	53.6
CP030940.1	Schematic_IncHI2_Circular.dna	83.333	48	8	0	146402	146449	47997	47950	2.07E-05	51.8
CP030940.1	Schematic_IncHI2_Circular.dna	75.728	103	15	8	116646	116743	18321	18224	8.81E-04	46.4
CP030940.1	Schematic_IncHI2_Circular.dna	88.235	34	4	0	149136	149169	50717	50684	0.003	44.6
CP030940.1	Schematic_IncHI2_Circular.dna	83.333	42	7	0	178129	178170	68975	68934	0.003	44.6
CP030940.1	Schematic_IncHI2_Circular.dna	84.615	39	6	0	174171	174209	68974	68936	0.003	44.6
CP030940.1	Schematic_IncHI2_Circular.dna	84.615	39	6	0	165429	165467	77717	77679	0.003	44.6
CP030940.1	Schematic_IncHI2_Circular.dna	83.333	42	7	0	165427	165468	81678	81637	0.003	44.6
CP030940.1	Schematic_IncHI2_Circular.dna	72.619	84	22	1	86184	86267	295330	295412	0.003	44.6
CP030940.1	Schematic_IncHI2_Circular.dna	72.619	84	22	1	85782	85864	295732	295815	0.003	44.6
CP030940.1	Schematic_IncHI2_Circular.dna	88.235	34	4	0	86511	86544	296092	296059	0.003	44.6
CP030940.1	Schematic_IncHI2_Circular.dna	90.323	31	3	0	111726	111756	12064	12094	0.011	42.8
CP030940.1	Schematic_IncHI2_Circular.dna	85	40	0	2	164445	164481	67988	67952	0.011	42.8
CP030940.1	Schematic_IncHI2_Circular.dna	82.927	41	7	0	177481	177521	68977	68937	0.011	42.8
CP030940.1	Schematic_IncHI2_Circular.dna	72.414	87	22	2	179293	179378	78398	78483	0.011	42.8
CP030940.1	Schematic_IncHI2_Circular.dna	82.927	41	7	0	165430	165470	81029	80989	0.011	42.8
CP030940.1	Schematic_IncHI2_Circular.dna	72.414	87	22	2	174890	174975	82801	82886	0.011	42.8
CP030940.1	Schematic_IncHI2_Circular.dna	85	40	4	1	84338	84375	293171	293210	0.011	42.8
CP030940.1	Schematic_IncHI2_Circular.dna	85	40	4	1	83704	83743	293886	293923	0.011	42.8
CP030940.1	Schematic_IncHI2_Circular.dna	96	25	1	0	148442	148466	50014	49990	0.037	41
CP030940.1	Schematic_IncHI2_Circular.dna	75.41	61	7	2	58422	58478	264625	264569	0.037	41
CP030940.1	Schematic_IncHI2_Circular.dna	87.179	39	3	2	83465	83502	292969	292932	0.037	41
CP030940.1	Schematic_IncHI2_Circular.dna	89.655	29	3	0	149146	149174	50722	50694	0.13	39.2
CP030940.1	Schematic_IncHI2_Circular.dna	82.5	40	5	1	84338	84375	292847	292886	0.13	39.2
CP030940.1	Schematic_IncHI2_Circular.dna	68.293	123	33	3	83708	83827	292969	292850	0.13	39.2
CP030940.1	Schematic_IncHI2_Circular.dna	86.842	38	3	2	84340	84375	293011	293048	0.13	39.2
CP030940.1	Schematic_IncHI2_Circular.dna	68.293	123	33	3	83383	83502	293294	293175	0.13	39.2
CP030940.1	Schematic_IncHI2_Circular.dna	84.211	38	4	1	84340	84375	293254	293291	0.13	39.2
CP030940.1	Schematic_IncHI2_Circular.dna	82.5	40	5	1	83380	83419	293886	293923	0.13	39.2
CP030940.1	Schematic_IncHI2_Circular.dna	86.842	38	3	2	83544	83581	293888	293923	0.13	39.2
CP030940.1	Schematic_IncHI2_Circular.dna	84.211	38	4	1	83787	83824	293888	293923	0.13	39.2
CP030940.1	Schematic_IncHI2_Circular.dna	92	25	2	0	219015	219039	123818	123842	0.46	37.4
CP030940.1	Schematic_IncHI2_Circular.dna	92	25	2	0	243068	243092	123818	123842	0.46	37.4
CP030940.1	Schematic_IncHI2_Circular.dna	100	20	0	0	96148	96167	254872	254853	0.46	37.4
CP030940.1	Schematic_IncHI2_Circular.dna	80	40	8	0	83707	83746	292889	292850	0.46	37.4
CP030940.1	Schematic_IncHI2_Circular.dna	80	40	8	0	83383	83422	292889	292850	0.46	37.4
CP030940.1	Schematic_IncHI2_Circular.dna	80	40	8	0	83383	83422	293213	293174	0.46	37.4
CP030940.1	Schematic_IncHI2_Circular.dna	100	20	0	0	48708	48727	308831	308812	0.46	37.4
CP030940.1	Schematic_IncHI2_Circular.dna	82.353	34	6	0	108209	108242	9291	9258	1.6	35.6
CP030940.1	Schematic_IncHI2_Circular.dna	73.333	60	13	1	113930	113989	12064	12120	1.6	35.6
CP030940.1	Schematic_IncHI2_Circular.dna	73.333	60	13	1	111015	111071	15508	15567	1.6	35.6
CP030940.1	Schematic_IncHI2_Circular.dna	88.889	27	3	0	127745	127771	29319	29293	1.6	35.6
CP030940.1	Schematic_IncHI2_Circular.dna	88.889	27	3	0	139012	139038	40586	40560	1.6	35.6
CP030940.1	Schematic_IncHI2_Circular.dna	95.455	22	1	0	118339	118360	62897	62918	1.6	35.6
CP030940.1	Schematic_IncHI2_Circular.dna	76.923	52	8	2	240909	240958	195306	195355	1.6	35.6
CP030940.1	Schematic_IncHI2_Circular.dna	92.857	28	0	2	56295	56321	262468	262442	1.6	35.6
CP030940.1	Schematic_IncHI2_Circular.dna	91.667	24	2	0	58199	58222	264369	264346	1.6	35.6
CP030940.1	Schematic_IncHI2_Circular.dna	70.492	122	27	7	83465	83582	292726	292610	1.6	35.6
CP030940.1	Schematic_IncHI2_Circular.dna	70.492	122	27	7	83224	83340	293049	292932	1.6	35.6
CP030940.1	Schematic_IncHI2_Circular.dna	82.927	41	5	2	83707	83746	293051	293012	1.6	35.6
CP030940.1	Schematic_IncHI2_Circular.dna	82.927	41	5	2	83545	83584	293213	293174	1.6	35.6
CP030940.1	Schematic_IncHI2_Circular.dna	81.579	38	5	1	84340	84375	293335	293372	1.6	35.6
CP030940.1	Schematic_IncHI2_Circular.dna	80.488	41	6	1	84340	84378	293416	293456	1.6	35.6
CP030940.1	Schematic_IncHI2_Circular.dna	80.488	41	6	1	83868	83908	293888	293926	1.6	35.6
CP030940.1	Schematic_IncHI2_Circular.dna	91.304	23	2	0	64873	64895	5134	5156	5.6	33.7
CP030940.1	Schematic_IncHI2_Circular.dna	95.238	21	1	0	256959	256979	92379	92399	5.6	33.7
CP030940.1	Schematic_IncHI2_Circular.dna	91.304	23	2	0	211377	211399	110571	110593	5.6	33.7
CP030940.1	Schematic_IncHI2_Circular.dna	84.848	33	4	1	208273	208304	125077	125109	5.6	33.7
CP030940.1	Schematic_IncHI2_Circular.dna	83.871	31	5	0	188660	188690	134803	134773	5.6	33.7
CP030940.1	Schematic_IncHI2_Circular.dna	95.238	21	1	0	188872	188892	157445	157465	5.6	33.7
CP030940.1	Schematic_IncHI2_Circular.dna	91.304	23	2	0	50608	50630	161264	161286	5.6	33.7
CP030940.1	Schematic_IncHI2_Circular.dna	91.304	23	2	0	211377	211399	187820	187798	5.6	33.7
CP030940.1	Schematic_IncHI2_Circular.dna	100	18	0	0	12779	12796	189308	189291	5.6	33.7
CP030940.1	Schematic_IncHI2_Circular.dna	100	18	0	0	94046	94063	202532	202549	5.6	33.7
CP030940.1	Schematic_IncHI2_Circular.dna	80.556	36	7	0	213880	213915	208199	208164	5.6	33.7
CP030940.1	Schematic_IncHI2_Circular.dna	81.818	33	6	0	240387	240419	208199	208167	5.6	33.7
CP030940.1	Schematic_IncHI2_Circular.dna	100	18	0	0	67129	67146	237698	237715	5.6	33.7
CP030940.1	Schematic_IncHI2_Circular.dna	85.714	35	3	2	52283	52316	258461	258428	5.6	33.7
CP030940.1	Schematic_IncHI2_Circular.dna	91.304	23	2	0	104085	104107	271020	271042	5.6	33.7
CP030940.1	Schematic_IncHI2_Circular.dna	100	18	0	0	31553	31570	273277	273294	5.6	33.7
CP030940.1	Schematic_IncHI2_Circular.dna	95.238	21	1	0	86184	86204	290963	290943	5.6	33.7
CP030940.1	Schematic_IncHI2_Circular.dna	81.818	33	6	0	84178	84210	292615	292647	5.6	33.7
CP030940.1	Schematic_IncHI2_Circular.dna	81.818	33	6	0	83229	83261	293726	293758	5.6	33.7
CP030940.1	Schematic_IncHI2_Circular.dna	95.238	21	1	0	82863	82883	295752	295732	5.6	33.7
CP030940.1	Schematic_IncHI2_Circular.dna	95.238	21	1	0	87963	87983	297296	297316	5.6	33.7
CP030940.1	Schematic_IncHI2_Circular.dna	95.238	21	1	0	87748	87768	297511	297531	5.6	33.7
CP030940.1	Schematic_IncHI2_Circular.dna	91.304	23	2	0	201611	201633	301707	301685	5.6	33.7
CP030940.1	Schematic_IncHI2_Circular.dna	100	18	0	0	240688	240705	306727	306710	5.6	33.7
CP030940.1	Schematic_IncHI2_Circular.dna	85.714	28	4	0	95651	95678	308342	308315	5.6	33.7
CP033347.2	Schematic_IncHI2_Circular.dna	99.984	72814	10	2	199077	271890	185882	258693	0	1.31E+05
CP033347.2	Schematic_IncHI2_Circular.dna	99.98	46100	9	0	86572	132671	62933	109032	0	83095
CP033347.2	Schematic_IncHI2_Circular.dna	99.931	34979	24	0	46206	81184	23215	58193	0	62973
CP033347.2	Schematic_IncHI2_Circular.dna	99.98	19786	4	0	277286	297071	262889	282674	0	35664
CP033347.2	Schematic_IncHI2_Circular.dna	98.403	20346	311	1	149409	169754	143834	164165	0	35235
CP033347.2	Schematic_IncHI2_Circular.dna	99.909	17571	10	2	131851	149418	125210	142777	0	31612
CP033347.2	Schematic_IncHI2_Circular.dna	99.749	12327	29	2	23491	35815	1	12327	0	22083
CP033347.2	Schematic_IncHI2_Circular.dna	99.942	10276	6	0	185817	196092	175587	185862	0	18505
CP033347.2	Schematic_IncHI2_Circular.dna	99.939	9910	1	3	175918	185825	164623	174529	0	17836
CP033347.2	Schematic_IncHI2_Circular.dna	99.722	8994	25	0	35988	44981	13027	22020	0	16107
CP033347.2	Schematic_IncHI2_Circular.dna	99.914	8160	7	0	15331	23490	303456	311615	0	14684
CP033347.2	Schematic_IncHI2_Circular.dna	99.86	6424	9	0	195256	201679	116330	109907	0	11544
CP033347.2	Schematic_IncHI2_Circular.dna	99.869	6115	2	1	1	6115	284884	290992	0	10992
CP033347.2	Schematic_IncHI2_Circular.dna	97.918	6293	130	1	6421	12712	292765	299057	0	10754
CP033347.2	Schematic_IncHI2_Circular.dna	99.786	2802	6	0	83775	86576	58177	60978	0	5027
CP033347.2	Schematic_IncHI2_Circular.dna	100	2762	0	0	271887	274648	260136	262897	0	4982
CP033347.2	Schematic_IncHI2_Circular.dna	88.171	1564	146	13	35988	37515	12271	13831	0	1963
CP033347.2	Schematic_IncHI2_Circular.dna	93.261	1291	87	0	130561	131851	119222	117932	0	1936
CP033347.2	Schematic_IncHI2_Circular.dna	99.789	946	2	0	219053	219998	194822	193877	0	1698
CP033347.2	Schematic_IncHI2_Circular.dna	99.789	946	2	0	207074	208019	206801	205856	0	1698
CP033347.2	Schematic_IncHI2_Circular.dna	99.766	855	2	0	188306	189160	98877	98023	0	1534
CP033347.2	Schematic_IncHI2_Circular.dna	99.766	855	2	0	121662	122516	178930	178076	0	1534
CP033347.2	Schematic_IncHI2_Circular.dna	100	823	0	0	118842	119664	115496	116318	0	1485
CP033347.2	Schematic_IncHI2_Circular.dna	99.879	828	0	1	120837	121664	129634	128808	0	1485
CP033347.2	Schematic_IncHI2_Circular.dna	100	822	0	0	131852	132673	95206	96027	0	1483
CP033347.2	Schematic_IncHI2_Circular.dna	99.879	825	1	0	229050	229874	97201	98025	0	1483
CP033347.2	Schematic_IncHI2_Circular.dna	100	822	0	0	201679	202500	97205	98026	0	1483
CP033347.2	Schematic_IncHI2_Circular.dna	99.758	827	2	0	201680	202506	126030	125204	0	1483
CP033347.2	Schematic_IncHI2_Circular.dna	100	822	0	0	120844	121665	188484	189305	0	1483
CP033347.2	Schematic_IncHI2_Circular.dna	99.758	827	2	0	229048	229874	193053	193879	0	1483
CP033347.2	Schematic_IncHI2_Circular.dna	99.879	825	1	0	120840	121664	215853	216677	0	1483
CP033347.2	Schematic_IncHI2_Circular.dna	99.758	828	1	1	135452	136278	98025	97198	0	1481
CP033347.2	Schematic_IncHI2_Circular.dna	100	821	0	0	131851	132671	98026	97206	0	1481
CP033347.2	Schematic_IncHI2_Circular.dna	100	821	0	0	201680	202500	109032	108212	0	1481
CP033347.2	Schematic_IncHI2_Circular.dna	100	821	0	0	120845	121665	109032	108212	0	1481
CP033347.2	Schematic_IncHI2_Circular.dna	100	821	0	0	229054	229874	109033	108213	0	1481
CP033347.2	Schematic_IncHI2_Circular.dna	99.879	826	0	1	131847	132671	128802	129627	0	1481
CP033347.2	Schematic_IncHI2_Circular.dna	100	821	0	0	229055	229875	129627	128807	0	1481
CP033347.2	Schematic_IncHI2_Circular.dna	100	821	0	0	201679	202499	129628	128808	0	1481
CP033347.2	Schematic_IncHI2_Circular.dna	100	821	0	0	229054	229874	185037	185857	0	1481
CP033347.2	Schematic_IncHI2_Circular.dna	100	821	0	0	131851	132671	189305	188485	0	1481
CP033347.2	Schematic_IncHI2_Circular.dna	100	821	0	0	118844	119664	193880	193060	0	1481
CP033347.2	Schematic_IncHI2_Circular.dna	99.879	824	1	0	135450	136273	219749	218926	0	1481
CP033347.2	Schematic_IncHI2_Circular.dna	99.879	824	1	0	120844	121667	218927	219750	0	1481
CP033347.2	Schematic_IncHI2_Circular.dna	100	821	0	0	201679	202499	218927	219747	0	1481
CP033347.2	Schematic_IncHI2_Circular.dna	100	821	0	0	229055	229875	218928	219748	0	1481
CP033347.2	Schematic_IncHI2_Circular.dna	100	820	0	0	229055	229874	96025	95206	0	1480
CP033347.2	Schematic_IncHI2_Circular.dna	100	820	0	0	201680	202499	96025	95206	0	1480
CP033347.2	Schematic_IncHI2_Circular.dna	100	820	0	0	120845	121664	96025	95206	0	1480
CP033347.2	Schematic_IncHI2_Circular.dna	100	820	0	0	118845	119664	98025	97206	0	1480
CP033347.2	Schematic_IncHI2_Circular.dna	100	820	0	0	118845	119664	108213	109032	0	1480
CP033347.2	Schematic_IncHI2_Circular.dna	100	820	0	0	229055	229874	116318	115499	0	1480
CP033347.2	Schematic_IncHI2_Circular.dna	100	820	0	0	201680	202499	116318	115499	0	1480
CP033347.2	Schematic_IncHI2_Circular.dna	100	820	0	0	131852	132671	115499	116318	0	1480
CP033347.2	Schematic_IncHI2_Circular.dna	100	820	0	0	120845	121664	116318	115499	0	1480
CP033347.2	Schematic_IncHI2_Circular.dna	100	820	0	0	118845	119664	128808	129627	0	1480
CP033347.2	Schematic_IncHI2_Circular.dna	99.878	823	1	0	118842	119664	185860	185038	0	1480
CP033347.2	Schematic_IncHI2_Circular.dna	100	820	0	0	120845	121664	185038	185857	0	1480
CP033347.2	Schematic_IncHI2_Circular.dna	100	820	0	0	131852	132671	185857	185038	0	1480
CP033347.2	Schematic_IncHI2_Circular.dna	100	820	0	0	201680	202499	185038	185857	0	1480
CP033347.2	Schematic_IncHI2_Circular.dna	100	820	0	0	118845	119664	189304	188485	0	1480
CP033347.2	Schematic_IncHI2_Circular.dna	100	820	0	0	229055	229874	188485	189304	0	1480
CP033347.2	Schematic_IncHI2_Circular.dna	99.878	823	1	0	120842	121664	193057	193879	0	1480
CP033347.2	Schematic_IncHI2_Circular.dna	100	820	0	0	131852	132671	193879	193060	0	1480
CP033347.2	Schematic_IncHI2_Circular.dna	100	820	0	0	201680	202499	193060	193879	0	1480
CP033347.2	Schematic_IncHI2_Circular.dna	100	820	0	0	131852	132671	216677	215858	0	1480
CP033347.2	Schematic_IncHI2_Circular.dna	100	820	0	0	118845	119664	216677	215858	0	1480
CP033347.2	Schematic_IncHI2_Circular.dna	100	820	0	0	201680	202499	215858	216677	0	1480
CP033347.2	Schematic_IncHI2_Circular.dna	100	820	0	0	131852	132671	219747	218928	0	1480
CP033347.2	Schematic_IncHI2_Circular.dna	100	820	0	0	118845	119664	219747	218928	0	1480
CP033347.2	Schematic_IncHI2_Circular.dna	99.758	826	1	1	135446	136271	108208	109032	0	1478
CP033347.2	Schematic_IncHI2_Circular.dna	99.878	822	1	0	118845	119666	125211	126032	0	1478
CP033347.2	Schematic_IncHI2_Circular.dna	99.878	821	1	0	120845	121665	126030	125210	0	1476
CP033347.2	Schematic_IncHI2_Circular.dna	99.878	821	1	0	135452	136272	189304	188484	0	1476
CP033347.2	Schematic_IncHI2_Circular.dna	99.878	821	1	0	135451	136271	216678	215858	0	1476
CP033347.2	Schematic_IncHI2_Circular.dna	99.878	820	1	0	135452	136271	95206	96025	0	1474
CP033347.2	Schematic_IncHI2_Circular.dna	99.878	820	1	0	135452	136271	115499	116318	0	1474
CP033347.2	Schematic_IncHI2_Circular.dna	99.878	820	1	0	229055	229874	126030	125211	0	1474
CP033347.2	Schematic_IncHI2_Circular.dna	99.878	820	1	0	135452	136271	185857	185038	0	1474
CP033347.2	Schematic_IncHI2_Circular.dna	99.878	820	1	0	135452	136271	193879	193060	0	1474
CP033347.2	Schematic_IncHI2_Circular.dna	85.452	1306	174	9	35554	36856	14299	15591	0	1472
CP033347.2	Schematic_IncHI2_Circular.dna	99.636	824	3	0	232123	232946	129629	128806	0	1472
CP033347.2	Schematic_IncHI2_Circular.dna	99.635	823	3	0	195268	196090	96025	95203	0	1471
CP033347.2	Schematic_IncHI2_Circular.dna	99.756	820	2	0	135452	136271	125211	126030	0	1471
CP033347.2	Schematic_IncHI2_Circular.dna	99.515	824	4	0	232124	232947	97205	98028	0	1469
CP033347.2	Schematic_IncHI2_Circular.dna	99.635	821	3	0	195267	196087	109033	108213	0	1467
CP033347.2	Schematic_IncHI2_Circular.dna	99.514	823	4	0	232122	232944	185035	185857	0	1467
CP033347.2	Schematic_IncHI2_Circular.dna	99.635	821	3	0	232124	232944	188484	189304	0	1467
CP033347.2	Schematic_IncHI2_Circular.dna	99.635	821	3	0	195268	196088	193060	193880	0	1467
CP033347.2	Schematic_IncHI2_Circular.dna	99.635	821	3	0	195267	196087	215857	216677	0	1467
CP033347.2	Schematic_IncHI2_Circular.dna	99.635	821	3	0	232125	232945	215858	216678	0	1467
CP033347.2	Schematic_IncHI2_Circular.dna	99.514	823	4	0	195265	196087	218925	219747	0	1467
CP033347.2	Schematic_IncHI2_Circular.dna	99.634	820	3	0	232125	232944	96025	95206	0	1465
CP033347.2	Schematic_IncHI2_Circular.dna	99.634	820	3	0	195268	196087	97206	98025	0	1465
CP033347.2	Schematic_IncHI2_Circular.dna	99.634	820	3	0	232125	232944	109032	108213	0	1465
CP033347.2	Schematic_IncHI2_Circular.dna	99.634	820	3	0	232125	232944	116318	115499	0	1465
CP033347.2	Schematic_IncHI2_Circular.dna	99.634	820	3	0	195268	196087	129627	128808	0	1465
CP033347.2	Schematic_IncHI2_Circular.dna	99.634	820	3	0	195268	196087	188485	189304	0	1465
CP033347.2	Schematic_IncHI2_Circular.dna	99.634	820	3	0	232125	232944	193060	193879	0	1465
CP033347.2	Schematic_IncHI2_Circular.dna	99.512	820	4	0	232125	232944	126030	125211	0	1462
CP033347.2	Schematic_IncHI2_Circular.dna	99.512	820	4	0	195268	196087	126030	125211	0	1462
CP033347.2	Schematic_IncHI2_Circular.dna	99.393	824	3	2	206254	207077	116319	115498	0	1456
CP033347.2	Schematic_IncHI2_Circular.dna	99.156	829	5	2	206248	207076	215851	216677	0	1456
CP033347.2	Schematic_IncHI2_Circular.dna	99.392	823	3	2	206255	207077	96025	95205	0	1454
CP033347.2	Schematic_IncHI2_Circular.dna	99.273	825	4	2	206252	207076	97203	98025	0	1454
CP033347.2	Schematic_IncHI2_Circular.dna	99.392	822	3	2	206255	207076	109032	108213	0	1452
CP033347.2	Schematic_IncHI2_Circular.dna	99.392	822	3	2	206255	207076	129627	128808	0	1452
CP033347.2	Schematic_IncHI2_Circular.dna	99.392	822	3	2	206255	207076	185038	185857	0	1452
CP033347.2	Schematic_IncHI2_Circular.dna	99.392	822	3	2	206255	207076	188485	189304	0	1452
CP033347.2	Schematic_IncHI2_Circular.dna	99.392	822	3	2	206255	207076	218928	219747	0	1452
CP033347.2	Schematic_IncHI2_Circular.dna	99.27	822	4	2	206255	207076	126030	125211	0	1449
CP033347.2	Schematic_IncHI2_Circular.dna	100	784	0	0	224720	225503	108994	108211	0	1415
CP033347.2	Schematic_IncHI2_Circular.dna	100	784	0	0	131850	132633	212306	211523	0	1415
CP033347.2	Schematic_IncHI2_Circular.dna	99.873	786	1	0	224720	225505	95987	95202	0	1413
CP033347.2	Schematic_IncHI2_Circular.dna	100	783	0	0	224720	225502	97244	98026	0	1413
CP033347.2	Schematic_IncHI2_Circular.dna	100	783	0	0	224720	225502	188523	189305	0	1413
CP033347.2	Schematic_IncHI2_Circular.dna	99.873	786	1	0	118841	119626	212308	211523	0	1413
CP033347.2	Schematic_IncHI2_Circular.dna	100	783	0	0	120883	121665	211523	212305	0	1413
CP033347.2	Schematic_IncHI2_Circular.dna	100	783	0	0	201718	202500	211523	212305	0	1413
CP033347.2	Schematic_IncHI2_Circular.dna	99.873	785	1	0	224720	225504	116280	115496	0	1411
CP033347.2	Schematic_IncHI2_Circular.dna	100	782	0	0	224720	225501	129589	128808	0	1411
CP033347.2	Schematic_IncHI2_Circular.dna	99.873	785	1	0	224720	225504	185076	185860	0	1411
CP033347.2	Schematic_IncHI2_Circular.dna	100	782	0	0	224720	225501	193098	193879	0	1411
CP033347.2	Schematic_IncHI2_Circular.dna	100	782	0	0	229093	229874	211523	212304	0	1411
CP033347.2	Schematic_IncHI2_Circular.dna	100	782	0	0	224720	225501	215896	216677	0	1411
CP033347.2	Schematic_IncHI2_Circular.dna	99.373	797	4	1	224720	225515	218966	219762	0	1411
CP033347.2	Schematic_IncHI2_Circular.dna	99.872	783	1	0	224720	225502	125992	125210	0	1407
CP033347.2	Schematic_IncHI2_Circular.dna	99.872	782	1	0	135452	136233	212304	211523	0	1406
CP033347.2	Schematic_IncHI2_Circular.dna	98.996	797	7	1	232163	232959	211523	212318	0	1398
CP033347.2	Schematic_IncHI2_Circular.dna	99.49	785	4	0	195306	196090	211523	212307	0	1398
CP033347.2	Schematic_IncHI2_Circular.dna	99.362	784	3	2	206293	207076	211523	212304	0	1384
CP033347.2	Schematic_IncHI2_Circular.dna	87.488	1055	132	0	6109	7163	292292	293346	0	1308
CP033347.2	Schematic_IncHI2_Circular.dna	100	694	0	0	14043	14736	299052	299745	0	1252
CP033347.2	Schematic_IncHI2_Circular.dna	95.296	744	34	1	6421	7163	292684	293427	0	1180
CP033347.2	Schematic_IncHI2_Circular.dna	77.436	1560	300	21	35994	37515	12526	14071	0	1178
CP033347.2	Schematic_IncHI2_Circular.dna	77.101	1559	295	19	35995	37515	12785	14319	0	1173
CP033347.2	Schematic_IncHI2_Circular.dna	100	584	0	0	231541	232124	126967	126384	0	1054
CP033347.2	Schematic_IncHI2_Circular.dna	99.319	587	1	1	133025	133611	218927	218344	0	1040
CP033347.2	Schematic_IncHI2_Circular.dna	78.743	1209	211	16	36345	37515	12124	13324	0	991
CP033347.2	Schematic_IncHI2_Circular.dna	84.538	899	128	5	37696	38583	12273	13171	0	982
CP033347.2	Schematic_IncHI2_Circular.dna	85.236	867	118	4	37696	38552	13029	13895	0	978
CP033347.2	Schematic_IncHI2_Circular.dna	74.321	1546	324	20	36016	37515	12064	13582	0	975
CP033347.2	Schematic_IncHI2_Circular.dna	83.262	938	140	6	37696	38616	12522	13459	0	973
CP033347.2	Schematic_IncHI2_Circular.dna	99.619	525	2	0	172644	173168	133129	132605	0	939
CP033347.2	Schematic_IncHI2_Circular.dna	83.11	894	140	5	37701	38583	12785	13678	0	919
CP033347.2	Schematic_IncHI2_Circular.dna	79.009	1029	163	16	36523	37515	12064	13075	0	857
CP033347.2	Schematic_IncHI2_Circular.dna	74.905	1311	267	19	35994	37280	13282	14554	0	852
CP033347.2	Schematic_IncHI2_Circular.dna	99.786	468	1	0	173168	173635	164157	164624	0	839
CP033347.2	Schematic_IncHI2_Circular.dna	80.706	907	152	10	36239	37134	14735	15629	0	823
CP033347.2	Schematic_IncHI2_Circular.dna	78.236	1043	193	15	35995	37032	13541	14554	0	821
CP033347.2	Schematic_IncHI2_Circular.dna	80.485	907	154	10	37696	38590	13278	14173	0	814
CP033347.2	Schematic_IncHI2_Circular.dna	79.725	873	152	7	37722	38583	12064	12922	0	767
CP033347.2	Schematic_IncHI2_Circular.dna	84.25	673	100	4	37945	38613	14735	15405	0	724
CP033347.2	Schematic_IncHI2_Circular.dna	84.101	673	101	4	37696	38366	14984	15652	0	719
CP033347.2	Schematic_IncHI2_Circular.dna	80.025	801	146	7	36502	37290	14740	15538	0	704
CP033347.2	Schematic_IncHI2_Circular.dna	79.775	801	148	7	37701	38499	13541	14329	0	695
CP033347.2	Schematic_IncHI2_Circular.dna	81.832	655	97	5	37970	38616	12063	12703	0	643
CP033347.2	Schematic_IncHI2_Circular.dna	81.579	646	108	5	35994	36639	14988	15622	2.89E-175	616
CP033347.2	Schematic_IncHI2_Circular.dna	77.475	808	143	13	35988	36792	13783	14554	1.01E-174	614
CP033347.2	Schematic_IncHI2_Circular.dna	99.677	310	1	0	196330	196639	110972	110663	8.30E-157	554
CP033347.2	Schematic_IncHI2_Circular.dna	99.677	310	1	0	200614	200923	115256	114947	8.30E-157	554
CP033347.2	Schematic_IncHI2_Circular.dna	99.677	310	1	0	196330	196639	187419	187728	8.30E-157	554
CP033347.2	Schematic_IncHI2_Circular.dna	100	302	0	0	128286	128587	185557	185858	4.30E-154	545
CP033347.2	Schematic_IncHI2_Circular.dna	100	301	0	0	128286	128586	95506	95206	1.50E-153	544
CP033347.2	Schematic_IncHI2_Circular.dna	100	301	0	0	128286	128586	97725	98025	1.50E-153	544
CP033347.2	Schematic_IncHI2_Circular.dna	100	301	0	0	121364	121664	104647	104947	1.50E-153	544
CP033347.2	Schematic_IncHI2_Circular.dna	100	301	0	0	135452	135752	104947	104647	1.50E-153	544
CP033347.2	Schematic_IncHI2_Circular.dna	100	301	0	0	131852	132152	104947	104647	1.50E-153	544
CP033347.2	Schematic_IncHI2_Circular.dna	100	301	0	0	118845	119145	104947	104647	1.50E-153	544
CP033347.2	Schematic_IncHI2_Circular.dna	100	301	0	0	195787	196087	104647	104947	1.50E-153	544
CP033347.2	Schematic_IncHI2_Circular.dna	100	301	0	0	202199	202499	104647	104947	1.50E-153	544
CP033347.2	Schematic_IncHI2_Circular.dna	100	301	0	0	225201	225501	104647	104947	1.50E-153	544
CP033347.2	Schematic_IncHI2_Circular.dna	100	301	0	0	229574	229874	104647	104947	1.50E-153	544
CP033347.2	Schematic_IncHI2_Circular.dna	100	301	0	0	232644	232944	104647	104947	1.50E-153	544
CP033347.2	Schematic_IncHI2_Circular.dna	100	301	0	0	128286	128586	108513	108213	1.50E-153	544
CP033347.2	Schematic_IncHI2_Circular.dna	100	301	0	0	128286	128586	115799	115499	1.50E-153	544
CP033347.2	Schematic_IncHI2_Circular.dna	100	301	0	0	128286	128586	129108	128808	1.50E-153	544
CP033347.2	Schematic_IncHI2_Circular.dna	100	301	0	0	128286	128586	189004	189304	1.50E-153	544
CP033347.2	Schematic_IncHI2_Circular.dna	100	301	0	0	128286	128586	193579	193879	1.50E-153	544
CP033347.2	Schematic_IncHI2_Circular.dna	100	301	0	0	128286	128586	212004	212304	1.50E-153	544
CP033347.2	Schematic_IncHI2_Circular.dna	100	301	0	0	128286	128586	216377	216677	1.50E-153	544
CP033347.2	Schematic_IncHI2_Circular.dna	100	301	0	0	128286	128586	219447	219747	1.50E-153	544
CP033347.2	Schematic_IncHI2_Circular.dna	99.668	301	1	0	128286	128586	125511	125211	6.38E-152	538
CP033347.2	Schematic_IncHI2_Circular.dna	99.669	302	0	1	206775	207076	104647	104947	2.23E-151	536
CP033347.2	Schematic_IncHI2_Circular.dna	75.063	798	167	10	36746	37515	14735	15528	4.03E-148	526
CP033347.2	Schematic_IncHI2_Circular.dna	74.937	798	168	10	37696	38489	13785	14554	4.91E-147	522
CP033347.2	Schematic_IncHI2_Circular.dna	99.655	290	1	0	297059	297348	284594	284883	5.98E-146	518
CP033347.2	Schematic_IncHI2_Circular.dna	76.946	668	151	3	6501	7167	292604	293269	1.60E-140	500
CP033347.2	Schematic_IncHI2_Circular.dna	76.958	664	150	3	6421	7082	292846	293508	1.95E-139	497
CP033347.2	Schematic_IncHI2_Circular.dna	100	251	0	0	191571	191821	115248	115498	2.09E-126	453
CP033347.2	Schematic_IncHI2_Circular.dna	99.219	256	2	0	169752	170007	133376	133121	2.09E-126	453
CP033347.2	Schematic_IncHI2_Circular.dna	100	251	0	0	196088	196338	181591	181341	2.09E-126	453
CP033347.2	Schematic_IncHI2_Circular.dna	83.255	424	65	4	38194	38613	14735	15156	6.83E-120	432
CP033347.2	Schematic_IncHI2_Circular.dna	83.019	424	66	4	37696	38117	15233	15652	8.31E-119	428
CP033347.2	Schematic_IncHI2_Circular.dna	74.737	665	163	5	6344	7005	292850	293512	1.01E-117	425
CP033347.2	Schematic_IncHI2_Circular.dna	76.19	588	135	5	6582	7167	292604	293188	6.39E-114	412
CP033347.2	Schematic_IncHI2_Circular.dna	81.293	433	73	3	35988	36420	15231	15655	2.23E-113	410
CP033347.2	Schematic_IncHI2_Circular.dna	67.72	1171	308	16	12881	14042	193887	194996	4.03E-110	399
CP033347.2	Schematic_IncHI2_Circular.dna	100	220	0	0	15122	15341	300802	301021	1.41E-109	398
CP033347.2	Schematic_IncHI2_Circular.dna	75.472	583	140	3	6344	6924	292931	293512	4.91E-109	396
CP033347.2	Schematic_IncHI2_Circular.dna	76.33	545	104	9	36991	37515	14740	15279	3.10E-105	383
CP033347.2	Schematic_IncHI2_Circular.dna	75.963	545	106	9	37701	38240	14030	14554	1.61E-102	374
CP033347.2	Schematic_IncHI2_Circular.dna	69.184	980	281	12	12712	13679	206963	205993	1.96E-101	370
CP033347.2	Schematic_IncHI2_Circular.dna	70.801	774	185	15	36772	37515	12064	12826	2.23E-94	347
CP033347.2	Schematic_IncHI2_Circular.dna	100	181	0	0	214721	214901	103218	103398	2.09E-88	327
CP033347.2	Schematic_IncHI2_Circular.dna	100	181	0	0	126857	127037	201524	201704	2.09E-88	327
CP033347.2	Schematic_IncHI2_Circular.dna	72.945	584	153	5	6586	7167	292527	293107	2.55E-87	324
CP033347.2	Schematic_IncHI2_Circular.dna	87.984	258	27	3	37260	37515	12064	12319	3.78E-85	316
CP033347.2	Schematic_IncHI2_Circular.dna	72.325	542	120	8	36005	36543	14040	14554	4.31E-78	293
CP033347.2	Schematic_IncHI2_Circular.dna	73.36	503	129	5	6344	6843	293012	293512	6.40E-76	286
CP033347.2	Schematic_IncHI2_Circular.dna	77.322	366	67	4	38220	38583	12064	12415	7.80E-75	282
CP033347.2	Schematic_IncHI2_Circular.dna	71.893	523	110	11	37012	37515	12064	12568	2.09E-69	264
CP033347.2	Schematic_IncHI2_Circular.dna	68.474	701	214	3	211266	211962	195008	195705	2.55E-68	260
CP033347.2	Schematic_IncHI2_Circular.dna	68.474	701	214	3	208205	208902	198069	198765	2.55E-68	260
CP033347.2	Schematic_IncHI2_Circular.dna	71.968	503	136	5	6667	7167	292527	293026	3.78E-66	253
CP033347.2	Schematic_IncHI2_Circular.dna	76.271	295	48	6	35995	36285	14278	14554	4.04E-53	210
CP033347.2	Schematic_IncHI2_Circular.dna	70.238	420	124	1	6344	6762	293093	293512	3.79E-47	190
CP033347.2	Schematic_IncHI2_Circular.dna	75.54	278	52	5	35554	35815	12806	13083	4.61E-46	187
CP033347.2	Schematic_IncHI2_Circular.dna	75.54	278	52	5	35554	35815	13562	13839	4.61E-46	187
CP033347.2	Schematic_IncHI2_Circular.dna	70.616	422	119	5	6748	7167	292527	292945	1.61E-45	185
CP033347.2	Schematic_IncHI2_Circular.dna	73.898	295	55	6	37239	37515	14740	15030	2.39E-43	178
CP033347.2	Schematic_IncHI2_Circular.dna	74.539	271	54	3	35553	35808	15009	15279	2.39E-43	178
CP033347.2	Schematic_IncHI2_Circular.dna	73.379	293	60	4	37701	37991	14278	14554	8.34E-43	176
CP033347.2	Schematic_IncHI2_Circular.dna	74.101	278	56	4	35554	35815	15259	15536	2.91E-42	174
CP033347.2	Schematic_IncHI2_Circular.dna	66.726	565	186	2	105055	105618	80770	81333	1.51E-39	165
CP033347.2	Schematic_IncHI2_Circular.dna	66.726	565	186	2	104409	104972	81416	81979	1.51E-39	165
CP033347.2	Schematic_IncHI2_Circular.dna	73.333	270	57	3	35554	35808	12299	12568	5.27E-39	163
CP033347.2	Schematic_IncHI2_Circular.dna	73.333	270	57	3	35554	35808	13055	13324	5.27E-39	163
CP033347.2	Schematic_IncHI2_Circular.dna	72.593	270	59	3	35554	35808	14761	15030	2.73E-36	154
CP033347.2	Schematic_IncHI2_Circular.dna	68.142	339	107	1	6829	7167	292527	292864	1.61E-26	122
CP033347.2	Schematic_IncHI2_Circular.dna	78.322	143	29	2	38443	38583	14735	14877	2.91E-23	111
CP033347.2	Schematic_IncHI2_Circular.dna	78.322	143	29	2	37696	37838	15482	15622	2.91E-23	111
CP033347.2	Schematic_IncHI2_Circular.dna	77.241	145	31	2	35988	36132	15480	15622	1.24E-21	105
CP033347.2	Schematic_IncHI2_Circular.dna	66.962	339	111	1	6344	6681	293174	293512	4.33E-21	104
CP033347.2	Schematic_IncHI2_Circular.dna	67.742	279	66	5	35554	35808	12548	12826	6.42E-19	96.9
CP033347.2	Schematic_IncHI2_Circular.dna	67.742	279	66	5	35554	35808	13304	13582	6.42E-19	96.9
CP033347.2	Schematic_IncHI2_Circular.dna	68.582	261	75	3	6344	6600	293255	293512	2.24E-18	95.1
CP033347.2	Schematic_IncHI2_Circular.dna	77.966	118	25	1	13750	13867	205972	205856	7.82E-18	93.3
CP033347.2	Schematic_IncHI2_Circular.dna	67.442	258	83	1	6910	7167	292527	292783	4.05E-15	84.2
CP033347.2	Schematic_IncHI2_Circular.dna	67.87	277	72	7	35554	35814	14051	14326	1.41E-14	82.4
CP033347.2	Schematic_IncHI2_Circular.dna	70.588	170	50	0	149199	149368	88688	88857	1.41E-14	82.4
CP033347.2	Schematic_IncHI2_Circular.dna	70.588	170	50	0	112327	112496	142558	142727	1.41E-14	82.4
CP033347.2	Schematic_IncHI2_Circular.dna	81.928	83	15	0	251171	251253	238056	237974	1.41E-14	82.4
CP033347.2	Schematic_IncHI2_Circular.dna	72.059	136	38	0	175053	175188	149265	149130	2.10E-12	75.2
CP033347.2	Schematic_IncHI2_Circular.dna	68.093	257	71	7	35554	35802	13811	14064	7.33E-12	73.4
CP033347.2	Schematic_IncHI2_Circular.dna	78.161	87	19	0	176859	176945	147355	147269	2.56E-11	71.6
CP033347.2	Schematic_IncHI2_Circular.dna	78.161	87	19	0	152844	152930	165650	165564	2.56E-11	71.6
CP033347.2	Schematic_IncHI2_Circular.dna	100	39	0	0	219007	219045	197959	197921	2.56E-11	71.6
CP033347.2	Schematic_IncHI2_Circular.dna	100	39	0	0	211118	211156	205848	205810	2.56E-11	71.6
CP033347.2	Schematic_IncHI2_Circular.dna	81.944	72	12	1	93199	93269	68251	68322	3.12E-10	68
CP033347.2	Schematic_IncHI2_Circular.dna	81.944	72	12	1	91890	91961	69560	69630	3.12E-10	68
CP033347.2	Schematic_IncHI2_Circular.dna	70.33	182	43	6	6991	7167	292527	292702	3.12E-10	68
CP033347.2	Schematic_IncHI2_Circular.dna	70.33	182	43	6	6344	6519	293336	293512	3.12E-10	68
CP033347.2	Schematic_IncHI2_Circular.dna	75.532	94	23	0	174784	174877	149537	149444	1.09E-09	66.2
CP033347.2	Schematic_IncHI2_Circular.dna	67.164	268	73	9	110250	110508	62580	62841	4.62E-08	60.8
CP033347.2	Schematic_IncHI2_Circular.dna	76.923	78	13	1	230227	230304	113333	113261	4.62E-08	60.8
CP033347.2	Schematic_IncHI2_Circular.dna	69.178	146	45	0	138301	138446	117429	117284	4.62E-08	60.8
CP033347.2	Schematic_IncHI2_Circular.dna	76.923	78	13	1	198253	198325	217030	217107	4.62E-08	60.8
CP033347.2	Schematic_IncHI2_Circular.dna	75.294	85	21	0	251148	251232	238035	237951	1.61E-07	59
CP033347.2	Schematic_IncHI2_Circular.dna	80.702	57	11	0	105259	105315	77661	77717	6.86E-06	53.6
CP033347.2	Schematic_IncHI2_Circular.dna	80.702	57	11	0	101300	101356	81620	81676	6.86E-06	53.6
CP033347.2	Schematic_IncHI2_Circular.dna	83.333	48	8	0	70941	70988	47997	47950	2.39E-05	51.8
CP033347.2	Schematic_IncHI2_Circular.dna	91.176	34	3	0	126209	126242	102325	102358	2.92E-04	48.2
CP033347.2	Schematic_IncHI2_Circular.dna	91.176	34	3	0	125964	125997	102570	102603	2.92E-04	48.2
CP033347.2	Schematic_IncHI2_Circular.dna	75.728	103	15	8	41185	41282	18321	18224	0.001	46.4
CP033347.2	Schematic_IncHI2_Circular.dna	88.235	34	4	0	73675	73708	50717	50684	0.004	44.6
CP033347.2	Schematic_IncHI2_Circular.dna	83.333	42	7	0	105276	105317	68975	68934	0.004	44.6
CP033347.2	Schematic_IncHI2_Circular.dna	84.615	39	6	0	101318	101356	68974	68936	0.004	44.6
CP033347.2	Schematic_IncHI2_Circular.dna	84.615	39	6	0	92575	92613	77717	77679	0.004	44.6
CP033347.2	Schematic_IncHI2_Circular.dna	83.333	42	7	0	92573	92614	81678	81637	0.004	44.6
CP033347.2	Schematic_IncHI2_Circular.dna	71.951	82	23	0	175945	176026	148332	148251	0.004	44.6
CP033347.2	Schematic_IncHI2_Circular.dna	71.951	82	23	0	153826	153907	164731	164650	0.004	44.6
CP033347.2	Schematic_IncHI2_Circular.dna	72.619	84	22	1	9387	9470	295330	295412	0.004	44.6
CP033347.2	Schematic_IncHI2_Circular.dna	72.619	84	22	1	8985	9067	295732	295815	0.004	44.6
CP033347.2	Schematic_IncHI2_Circular.dna	88.235	34	4	0	9714	9747	296092	296059	0.004	44.6
CP033347.2	Schematic_IncHI2_Circular.dna	90.323	31	3	0	36265	36295	12064	12094	0.012	42.8
CP033347.2	Schematic_IncHI2_Circular.dna	85	40	0	2	91591	91627	67988	67952	0.012	42.8
CP033347.2	Schematic_IncHI2_Circular.dna	82.927	41	7	0	104628	104668	68977	68937	0.012	42.8
CP033347.2	Schematic_IncHI2_Circular.dna	72.414	87	22	2	106440	106525	78398	78483	0.012	42.8
CP033347.2	Schematic_IncHI2_Circular.dna	82.927	41	7	0	92576	92616	81029	80989	0.012	42.8
CP033347.2	Schematic_IncHI2_Circular.dna	72.414	87	22	2	102037	102122	82801	82886	0.012	42.8
CP033347.2	Schematic_IncHI2_Circular.dna	85	40	4	1	7541	7578	293171	293210	0.012	42.8
CP033347.2	Schematic_IncHI2_Circular.dna	85	40	4	1	6907	6946	293886	293923	0.012	42.8
CP033347.2	Schematic_IncHI2_Circular.dna	96	25	1	0	72981	73005	50014	49990	0.043	41
CP033347.2	Schematic_IncHI2_Circular.dna	84.091	44	5	2	109265	109307	61739	61781	0.043	41
CP033347.2	Schematic_IncHI2_Circular.dna	80.851	47	3	2	127872	127915	104276	104233	0.043	41
CP033347.2	Schematic_IncHI2_Circular.dna	75.41	61	7	2	278966	279022	264625	264569	0.043	41
CP033347.2	Schematic_IncHI2_Circular.dna	87.179	39	3	2	6668	6705	292969	292932	0.043	41
CP033347.2	Schematic_IncHI2_Circular.dna	89.655	29	3	0	73685	73713	50722	50694	0.15	39.2
CP033347.2	Schematic_IncHI2_Circular.dna	82.5	40	5	1	7541	7578	292847	292886	0.15	39.2
CP033347.2	Schematic_IncHI2_Circular.dna	68.293	123	33	3	6911	7030	292969	292850	0.15	39.2
CP033347.2	Schematic_IncHI2_Circular.dna	86.842	38	3	2	7543	7578	293011	293048	0.15	39.2
CP033347.2	Schematic_IncHI2_Circular.dna	68.293	123	33	3	6586	6705	293294	293175	0.15	39.2
CP033347.2	Schematic_IncHI2_Circular.dna	84.211	38	4	1	7543	7578	293254	293291	0.15	39.2
CP033347.2	Schematic_IncHI2_Circular.dna	82.5	40	5	1	6583	6622	293886	293923	0.15	39.2
CP033347.2	Schematic_IncHI2_Circular.dna	86.842	38	3	2	6747	6784	293888	293923	0.15	39.2
CP033347.2	Schematic_IncHI2_Circular.dna	84.211	38	4	1	6990	7027	293888	293923	0.15	39.2
CP033347.2	Schematic_IncHI2_Circular.dna	100	20	0	0	20687	20706	254872	254853	0.53	37.4
CP033347.2	Schematic_IncHI2_Circular.dna	80	40	8	0	6910	6949	292889	292850	0.53	37.4
CP033347.2	Schematic_IncHI2_Circular.dna	80	40	8	0	6586	6625	292889	292850	0.53	37.4
CP033347.2	Schematic_IncHI2_Circular.dna	80	40	8	0	6586	6625	293213	293174	0.53	37.4
CP033347.2	Schematic_IncHI2_Circular.dna	100	20	0	0	268050	268069	308831	308812	0.53	37.4
CP033347.2	Schematic_IncHI2_Circular.dna	82.353	34	6	0	32748	32781	9291	9258	1.8	35.6
CP033347.2	Schematic_IncHI2_Circular.dna	73.333	60	13	1	38469	38528	12064	12120	1.8	35.6
CP033347.2	Schematic_IncHI2_Circular.dna	73.333	60	13	1	35554	35610	15508	15567	1.8	35.6
CP033347.2	Schematic_IncHI2_Circular.dna	88.889	27	3	0	52284	52310	29319	29293	1.8	35.6
CP033347.2	Schematic_IncHI2_Circular.dna	88.889	27	3	0	63551	63577	40586	40560	1.8	35.6
CP033347.2	Schematic_IncHI2_Circular.dna	100	19	0	0	81362	81380	55813	55831	1.8	35.6
CP033347.2	Schematic_IncHI2_Circular.dna	95.455	22	1	0	42878	42899	62897	62918	1.8	35.6
CP033347.2	Schematic_IncHI2_Circular.dna	95.455	22	1	0	229861	229882	193073	193052	1.8	35.6
CP033347.2	Schematic_IncHI2_Circular.dna	76.923	52	8	2	215476	215525	195355	195306	1.8	35.6
CP033347.2	Schematic_IncHI2_Circular.dna	76.923	52	8	2	208503	208552	202328	202279	1.8	35.6
CP033347.2	Schematic_IncHI2_Circular.dna	95.455	22	1	0	206247	206268	216685	216664	1.8	35.6
CP033347.2	Schematic_IncHI2_Circular.dna	92.857	28	0	2	274193	274219	262468	262442	1.8	35.6
CP033347.2	Schematic_IncHI2_Circular.dna	91.667	24	2	0	278743	278766	264369	264346	1.8	35.6
CP033347.2	Schematic_IncHI2_Circular.dna	70.492	122	27	7	6668	6785	292726	292610	1.8	35.6
CP033347.2	Schematic_IncHI2_Circular.dna	70.492	122	27	7	6427	6543	293049	292932	1.8	35.6
CP033347.2	Schematic_IncHI2_Circular.dna	82.927	41	5	2	6910	6949	293051	293012	1.8	35.6
CP033347.2	Schematic_IncHI2_Circular.dna	82.927	41	5	2	6748	6787	293213	293174	1.8	35.6
CP033347.2	Schematic_IncHI2_Circular.dna	81.579	38	5	1	7543	7578	293335	293372	1.8	35.6
CP033347.2	Schematic_IncHI2_Circular.dna	80.488	41	6	1	7543	7581	293416	293456	1.8	35.6
CP033347.2	Schematic_IncHI2_Circular.dna	80.488	41	6	1	7071	7111	293888	293926	1.8	35.6
CP033347.2	Schematic_IncHI2_Circular.dna	91.304	23	2	0	285417	285439	5134	5156	6.4	33.7
CP033347.2	Schematic_IncHI2_Circular.dna	83.871	31	5	0	125741	125771	102132	102102	6.4	33.7
CP033347.2	Schematic_IncHI2_Circular.dna	88.462	26	3	0	190054	190079	110011	109986	6.4	33.7
CP033347.2	Schematic_IncHI2_Circular.dna	91.304	23	2	0	200993	201015	117678	117656	6.4	33.7
CP033347.2	Schematic_IncHI2_Circular.dna	84.848	33	4	1	193698	193729	125077	125109	6.4	33.7
CP033347.2	Schematic_IncHI2_Circular.dna	83.871	31	5	0	141417	141447	134803	134773	6.4	33.7
CP033347.2	Schematic_IncHI2_Circular.dna	95.238	21	1	0	163020	163040	134985	135005	6.4	33.7
CP033347.2	Schematic_IncHI2_Circular.dna	95.238	21	1	0	148035	148055	156468	156488	6.4	33.7
CP033347.2	Schematic_IncHI2_Circular.dna	95.238	21	1	0	141629	141649	157445	157465	6.4	33.7
CP033347.2	Schematic_IncHI2_Circular.dna	91.304	23	2	0	269950	269972	161264	161286	6.4	33.7
CP033347.2	Schematic_IncHI2_Circular.dna	88.462	26	3	0	201575	201600	179824	179849	6.4	33.7
CP033347.2	Schematic_IncHI2_Circular.dna	83.871	31	5	0	221366	221396	185859	185829	6.4	33.7
CP033347.2	Schematic_IncHI2_Circular.dna	88.462	26	3	0	190054	190079	188380	188405	6.4	33.7
CP033347.2	Schematic_IncHI2_Circular.dna	100	18	0	0	18585	18602	202532	202549	6.4	33.7
CP033347.2	Schematic_IncHI2_Circular.dna	100	18	0	0	287674	287691	237698	237715	6.4	33.7
CP033347.2	Schematic_IncHI2_Circular.dna	91.304	23	2	0	166853	166875	256753	256775	6.4	33.7
CP033347.2	Schematic_IncHI2_Circular.dna	85.714	35	3	2	271625	271658	258461	258428	6.4	33.7
CP033347.2	Schematic_IncHI2_Circular.dna	91.304	23	2	0	28624	28646	271020	271042	6.4	33.7
CP033347.2	Schematic_IncHI2_Circular.dna	100	18	0	0	250895	250912	273277	273294	6.4	33.7
CP033347.2	Schematic_IncHI2_Circular.dna	95.238	21	1	0	9387	9407	290963	290943	6.4	33.7
CP033347.2	Schematic_IncHI2_Circular.dna	81.818	33	6	0	7381	7413	292615	292647	6.4	33.7
CP033347.2	Schematic_IncHI2_Circular.dna	81.818	33	6	0	6432	6464	293726	293758	6.4	33.7
CP033347.2	Schematic_IncHI2_Circular.dna	95.238	21	1	0	6066	6086	295752	295732	6.4	33.7
CP033347.2	Schematic_IncHI2_Circular.dna	95.238	21	1	0	11166	11186	297296	297316	6.4	33.7
CP033347.2	Schematic_IncHI2_Circular.dna	95.238	21	1	0	10951	10971	297511	297531	6.4	33.7
CP033347.2	Schematic_IncHI2_Circular.dna	80	40	6	1	120822	120861	299742	299779	6.4	33.7
CP033347.2	Schematic_IncHI2_Circular.dna	91.304	23	2	0	217876	217898	301685	301707	6.4	33.7
CP033347.2	Schematic_IncHI2_Circular.dna	100	18	0	0	215729	215746	306710	306727	6.4	33.7
CP033347.2	Schematic_IncHI2_Circular.dna	85.714	28	4	0	20190	20217	308342	308315	6.4	33.7
CP037959.1	Schematic_IncHI2_Circular.dna	99.99	116330	12	0	1	116330	1	116330	0	2.10E+05
CP037959.1	Schematic_IncHI2_Circular.dna	99.995	62272	3	0	180521	242792	215896	278167	0	1.12E+05
CP037959.1	Schematic_IncHI2_Circular.dna	100	33452	0	0	244923	278374	278164	311615	0	60327
CP037959.1	Schematic_IncHI2_Circular.dna	99.941	18784	8	1	134006	152789	135099	116319	0	33823
CP037959.1	Schematic_IncHI2_Circular.dna	99.969	12778	4	0	156283	169060	188485	201262	0	23026
CP037959.1	Schematic_IncHI2_Circular.dna	99.982	11046	2	0	170257	181302	201259	212304	0	19912
CP037959.1	Schematic_IncHI2_Circular.dna	99.951	10276	5	0	115494	125769	185862	175587	0	18509
CP037959.1	Schematic_IncHI2_Circular.dna	100	8250	0	0	125761	134010	174529	166280	0	14879
CP037959.1	Schematic_IncHI2_Circular.dna	99.977	4298	1	0	152806	157103	112509	108212	0	7746
CP037959.1	Schematic_IncHI2_Circular.dna	99.924	2627	2	0	152782	155408	185858	188484	0	4729
CP037959.1	Schematic_IncHI2_Circular.dna	99.923	2603	2	0	109907	112509	188484	185882	0	4686
CP037959.1	Schematic_IncHI2_Circular.dna	99.953	2139	1	0	242787	244925	84857	86995	0	3853
CP037959.1	Schematic_IncHI2_Circular.dna	87.899	1785	163	16	12806	14554	12064	13831	0	2221
CP037959.1	Schematic_IncHI2_Circular.dna	87.899	1785	163	16	12064	13831	12806	14554	0	2221
CP037959.1	Schematic_IncHI2_Circular.dna	99.5	1200	6	0	169061	170260	22020	23219	0	2138
CP037959.1	Schematic_IncHI2_Circular.dna	93.261	1291	87	0	106922	108212	119222	117932	0	1936
CP037959.1	Schematic_IncHI2_Circular.dna	93.184	1291	88	0	149886	151176	106922	108212	0	1932
CP037959.1	Schematic_IncHI2_Circular.dna	99.894	946	1	0	174854	175799	194822	193877	0	1701
CP037959.1	Schematic_IncHI2_Circular.dna	99.789	946	2	0	161675	162620	206801	205856	0	1698
CP037959.1	Schematic_IncHI2_Circular.dna	76.683	2303	443	27	12299	14554	12064	14319	0	1696
CP037959.1	Schematic_IncHI2_Circular.dna	76.683	2303	443	27	12064	14319	12299	14554	0	1696
CP037959.1	Schematic_IncHI2_Circular.dna	78.372	1965	370	23	12628	14554	12124	14071	0	1573
CP037959.1	Schematic_IncHI2_Circular.dna	78.372	1965	370	23	12124	14071	12628	14554	0	1573
CP037959.1	Schematic_IncHI2_Circular.dna	99.766	855	2	0	122426	123280	98023	98877	0	1534
CP037959.1	Schematic_IncHI2_Circular.dna	99.766	855	2	0	98023	98877	178930	178076	0	1534
CP037959.1	Schematic_IncHI2_Circular.dna	100	824	0	0	139476	140299	218926	219749	0	1487
CP037959.1	Schematic_IncHI2_Circular.dna	99.879	828	0	1	139471	140297	97198	98025	0	1485
CP037959.1	Schematic_IncHI2_Circular.dna	100	823	0	0	95203	96025	115496	116318	0	1485
CP037959.1	Schematic_IncHI2_Circular.dna	99.879	828	0	1	97198	98025	129634	128808	0	1485
CP037959.1	Schematic_IncHI2_Circular.dna	99.758	827	2	0	156283	157109	126030	125204	0	1483
CP037959.1	Schematic_IncHI2_Circular.dna	100	822	0	0	97205	98026	188484	189305	0	1483
CP037959.1	Schematic_IncHI2_Circular.dna	99.758	827	2	0	143078	143904	188485	189311	0	1483
CP037959.1	Schematic_IncHI2_Circular.dna	99.879	825	1	0	97201	98025	215853	216677	0	1483
CP037959.1	Schematic_IncHI2_Circular.dna	100	821	0	0	156283	157103	97206	98026	0	1481
CP037959.1	Schematic_IncHI2_Circular.dna	100	821	0	0	108212	109032	98026	97206	0	1481
CP037959.1	Schematic_IncHI2_Circular.dna	99.879	826	0	1	139478	140303	109032	108208	0	1481
CP037959.1	Schematic_IncHI2_Circular.dna	100	821	0	0	97206	98026	109032	108212	0	1481
CP037959.1	Schematic_IncHI2_Circular.dna	99.879	826	0	1	108208	109032	128802	129627	0	1481
CP037959.1	Schematic_IncHI2_Circular.dna	100	821	0	0	156282	157102	185037	185857	0	1481
CP037959.1	Schematic_IncHI2_Circular.dna	100	821	0	0	108213	109033	185857	185037	0	1481
CP037959.1	Schematic_IncHI2_Circular.dna	100	821	0	0	139477	140297	188484	189304	0	1481
CP037959.1	Schematic_IncHI2_Circular.dna	100	821	0	0	108212	109032	189305	188485	0	1481
CP037959.1	Schematic_IncHI2_Circular.dna	100	821	0	0	95205	96025	193880	193060	0	1481
CP037959.1	Schematic_IncHI2_Circular.dna	100	821	0	0	156282	157102	215857	216677	0	1481
CP037959.1	Schematic_IncHI2_Circular.dna	100	821	0	0	108213	109033	216677	215857	0	1481
CP037959.1	Schematic_IncHI2_Circular.dna	100	821	0	0	139478	140298	215858	216678	0	1481
CP037959.1	Schematic_IncHI2_Circular.dna	99.879	824	1	0	97205	98028	218927	219750	0	1481
CP037959.1	Schematic_IncHI2_Circular.dna	100	820	0	0	108213	109032	95206	96025	0	1480
CP037959.1	Schematic_IncHI2_Circular.dna	100	820	0	0	156283	157102	96025	95206	0	1480
CP037959.1	Schematic_IncHI2_Circular.dna	100	820	0	0	139478	140297	96025	95206	0	1480
CP037959.1	Schematic_IncHI2_Circular.dna	100	820	0	0	97206	98025	96025	95206	0	1480
CP037959.1	Schematic_IncHI2_Circular.dna	100	820	0	0	95206	96025	98025	97206	0	1480
CP037959.1	Schematic_IncHI2_Circular.dna	100	820	0	0	95206	96025	108213	109032	0	1480
CP037959.1	Schematic_IncHI2_Circular.dna	100	820	0	0	108213	109032	115499	116318	0	1480
CP037959.1	Schematic_IncHI2_Circular.dna	100	820	0	0	156283	157102	116318	115499	0	1480
CP037959.1	Schematic_IncHI2_Circular.dna	100	820	0	0	139478	140297	116318	115499	0	1480
CP037959.1	Schematic_IncHI2_Circular.dna	100	820	0	0	97206	98025	116318	115499	0	1480
CP037959.1	Schematic_IncHI2_Circular.dna	100	820	0	0	95206	96025	128808	129627	0	1480
CP037959.1	Schematic_IncHI2_Circular.dna	100	820	0	0	156283	157102	129627	128808	0	1480
CP037959.1	Schematic_IncHI2_Circular.dna	99.878	823	1	0	95203	96025	185860	185038	0	1480
CP037959.1	Schematic_IncHI2_Circular.dna	100	820	0	0	97206	98025	185038	185857	0	1480
CP037959.1	Schematic_IncHI2_Circular.dna	100	820	0	0	139478	140297	185038	185857	0	1480
CP037959.1	Schematic_IncHI2_Circular.dna	100	820	0	0	95206	96025	189304	188485	0	1480
CP037959.1	Schematic_IncHI2_Circular.dna	99.878	823	1	0	97203	98025	193057	193879	0	1480
CP037959.1	Schematic_IncHI2_Circular.dna	100	820	0	0	139478	140297	193060	193879	0	1480
CP037959.1	Schematic_IncHI2_Circular.dna	100	820	0	0	156283	157102	193060	193879	0	1480
CP037959.1	Schematic_IncHI2_Circular.dna	100	820	0	0	108213	109032	193879	193060	0	1480
CP037959.1	Schematic_IncHI2_Circular.dna	100	820	0	0	95206	96025	216677	215858	0	1480
CP037959.1	Schematic_IncHI2_Circular.dna	100	820	0	0	156283	157102	218928	219747	0	1480
CP037959.1	Schematic_IncHI2_Circular.dna	100	820	0	0	108213	109032	219747	218928	0	1480
CP037959.1	Schematic_IncHI2_Circular.dna	100	820	0	0	95206	96025	219747	218928	0	1480
CP037959.1	Schematic_IncHI2_Circular.dna	99.878	822	1	0	143076	143897	96027	95206	0	1478
CP037959.1	Schematic_IncHI2_Circular.dna	99.878	822	1	0	95206	96027	125211	126032	0	1478
CP037959.1	Schematic_IncHI2_Circular.dna	99.757	823	2	0	115496	116318	95203	96025	0	1476
CP037959.1	Schematic_IncHI2_Circular.dna	99.878	821	1	0	143078	143898	97206	98026	0	1476
CP037959.1	Schematic_IncHI2_Circular.dna	99.878	821	1	0	143078	143898	109032	108212	0	1476
CP037959.1	Schematic_IncHI2_Circular.dna	99.878	821	1	0	108212	109032	125210	126030	0	1476
CP037959.1	Schematic_IncHI2_Circular.dna	99.878	821	1	0	97206	98026	126030	125210	0	1476
CP037959.1	Schematic_IncHI2_Circular.dna	99.878	820	1	0	143078	143897	116318	115499	0	1474
CP037959.1	Schematic_IncHI2_Circular.dna	99.878	820	1	0	139478	140297	126030	125211	0	1474
CP037959.1	Schematic_IncHI2_Circular.dna	99.878	820	1	0	143078	143897	129627	128808	0	1474
CP037959.1	Schematic_IncHI2_Circular.dna	99.878	820	1	0	143078	143897	185038	185857	0	1474
CP037959.1	Schematic_IncHI2_Circular.dna	99.878	820	1	0	143078	143897	193060	193879	0	1474
CP037959.1	Schematic_IncHI2_Circular.dna	99.878	820	1	0	143078	143897	215858	216677	0	1474
CP037959.1	Schematic_IncHI2_Circular.dna	99.878	820	1	0	143078	143897	218928	219747	0	1474
CP037959.1	Schematic_IncHI2_Circular.dna	99.756	821	2	0	115499	116319	108213	109033	0	1472
CP037959.1	Schematic_IncHI2_Circular.dna	99.636	824	3	0	183551	184374	129629	128806	0	1472
CP037959.1	Schematic_IncHI2_Circular.dna	99.756	821	2	0	115498	116318	193880	193060	0	1472
CP037959.1	Schematic_IncHI2_Circular.dna	99.756	821	2	0	115499	116319	216677	215857	0	1472
CP037959.1	Schematic_IncHI2_Circular.dna	99.756	820	2	0	115499	116318	98025	97206	0	1471
CP037959.1	Schematic_IncHI2_Circular.dna	99.756	820	2	0	115499	116318	128808	129627	0	1471
CP037959.1	Schematic_IncHI2_Circular.dna	99.756	820	2	0	115499	116318	189304	188485	0	1471
CP037959.1	Schematic_IncHI2_Circular.dna	99.635	823	3	0	115499	116321	219747	218925	0	1471
CP037959.1	Schematic_IncHI2_Circular.dna	99.515	824	4	0	183552	184375	97205	98028	0	1469
CP037959.1	Schematic_IncHI2_Circular.dna	99.635	822	3	0	160857	161678	116319	115498	0	1469
CP037959.1	Schematic_IncHI2_Circular.dna	99.395	827	5	0	160851	161677	215851	216677	0	1469
CP037959.1	Schematic_IncHI2_Circular.dna	99.635	821	3	0	160858	161678	96025	95205	0	1467
CP037959.1	Schematic_IncHI2_Circular.dna	99.514	823	4	0	160855	161677	97203	98025	0	1467
CP037959.1	Schematic_IncHI2_Circular.dna	99.514	823	4	0	183550	184372	185035	185857	0	1467
CP037959.1	Schematic_IncHI2_Circular.dna	99.635	821	3	0	183552	184372	188484	189304	0	1467
CP037959.1	Schematic_IncHI2_Circular.dna	99.635	821	3	0	183553	184373	215858	216678	0	1467
CP037959.1	Schematic_IncHI2_Circular.dna	99.634	820	3	0	183553	184372	96025	95206	0	1465
CP037959.1	Schematic_IncHI2_Circular.dna	99.634	820	3	0	183553	184372	109032	108213	0	1465
CP037959.1	Schematic_IncHI2_Circular.dna	99.634	820	3	0	160858	161677	109032	108213	0	1465
CP037959.1	Schematic_IncHI2_Circular.dna	99.634	820	3	0	183553	184372	116318	115499	0	1465
CP037959.1	Schematic_IncHI2_Circular.dna	99.634	820	3	0	115499	116318	125211	126030	0	1465
CP037959.1	Schematic_IncHI2_Circular.dna	99.634	820	3	0	160858	161677	129627	128808	0	1465
CP037959.1	Schematic_IncHI2_Circular.dna	99.634	820	3	0	160858	161677	185038	185857	0	1465
CP037959.1	Schematic_IncHI2_Circular.dna	99.634	820	3	0	160858	161677	188485	189304	0	1465
CP037959.1	Schematic_IncHI2_Circular.dna	99.634	820	3	0	183553	184372	193060	193879	0	1465
CP037959.1	Schematic_IncHI2_Circular.dna	99.634	820	3	0	160858	161677	218928	219747	0	1465
CP037959.1	Schematic_IncHI2_Circular.dna	99.512	820	4	0	183553	184372	126030	125211	0	1462
CP037959.1	Schematic_IncHI2_Circular.dna	99.512	820	4	0	160858	161677	126030	125211	0	1462
CP037959.1	Schematic_IncHI2_Circular.dna	100	784	0	0	108211	108994	212306	211523	0	1415
CP037959.1	Schematic_IncHI2_Circular.dna	100	783	0	0	180521	181303	129589	128807	0	1413
CP037959.1	Schematic_IncHI2_Circular.dna	99.873	786	1	0	95202	95987	212308	211523	0	1413
CP037959.1	Schematic_IncHI2_Circular.dna	100	783	0	0	97244	98026	211523	212305	0	1413
CP037959.1	Schematic_IncHI2_Circular.dna	100	783	0	0	156321	157103	211523	212305	0	1413
CP037959.1	Schematic_IncHI2_Circular.dna	100	783	0	0	180521	181303	218966	219748	0	1413
CP037959.1	Schematic_IncHI2_Circular.dna	100	782	0	0	180521	181302	95987	95206	0	1411
CP037959.1	Schematic_IncHI2_Circular.dna	100	782	0	0	180521	181302	97244	98025	0	1411
CP037959.1	Schematic_IncHI2_Circular.dna	100	782	0	0	180521	181302	108994	108213	0	1411
CP037959.1	Schematic_IncHI2_Circular.dna	100	782	0	0	180521	181302	116280	115499	0	1411
CP037959.1	Schematic_IncHI2_Circular.dna	100	782	0	0	180521	181302	185076	185857	0	1411
CP037959.1	Schematic_IncHI2_Circular.dna	100	782	0	0	180521	181302	188523	189304	0	1411
CP037959.1	Schematic_IncHI2_Circular.dna	100	782	0	0	180521	181302	193098	193879	0	1411
CP037959.1	Schematic_IncHI2_Circular.dna	100	782	0	0	139516	140297	211523	212304	0	1411
CP037959.1	Schematic_IncHI2_Circular.dna	99.872	783	1	0	143116	143898	211523	212305	0	1407
CP037959.1	Schematic_IncHI2_Circular.dna	99.872	782	1	0	180521	181302	125992	125211	0	1406
CP037959.1	Schematic_IncHI2_Circular.dna	99.618	785	3	0	115496	116280	212307	211523	0	1402
CP037959.1	Schematic_IncHI2_Circular.dna	98.996	797	7	1	183591	184387	211523	212318	0	1398
CP037959.1	Schematic_IncHI2_Circular.dna	99.616	782	3	0	160896	161677	211523	212304	0	1397
CP037959.1	Schematic_IncHI2_Circular.dna	88.396	1060	122	1	266505	267563	142778	143837	0	1353
CP037959.1	Schematic_IncHI2_Circular.dna	88.396	1060	122	1	266505	267563	174530	175589	0	1353
CP037959.1	Schematic_IncHI2_Circular.dna	100	584	0	0	182969	183552	126967	126384	0	1054
CP037959.1	Schematic_IncHI2_Circular.dna	99.319	587	1	1	142138	142724	218344	218927	0	1040
CP037959.1	Schematic_IncHI2_Circular.dna	84.761	899	126	5	14735	15622	12273	13171	0	991
CP037959.1	Schematic_IncHI2_Circular.dna	84.761	899	126	5	12273	13171	14735	15622	0	991
CP037959.1	Schematic_IncHI2_Circular.dna	78.66	1209	212	16	13384	14554	12124	13324	0	987
CP037959.1	Schematic_IncHI2_Circular.dna	85.467	867	116	4	14735	15591	13029	13895	0	987
CP037959.1	Schematic_IncHI2_Circular.dna	78.66	1209	212	16	12124	13324	13384	14554	0	987
CP037959.1	Schematic_IncHI2_Circular.dna	85.467	867	116	4	13029	13895	14735	15591	0	987
CP037959.1	Schematic_IncHI2_Circular.dna	83.475	938	138	6	14735	15655	12522	13459	0	982
CP037959.1	Schematic_IncHI2_Circular.dna	83.475	938	138	6	12522	13459	14735	15655	0	982
CP037959.1	Schematic_IncHI2_Circular.dna	74.321	1546	324	20	13055	14554	12064	13582	0	975
CP037959.1	Schematic_IncHI2_Circular.dna	74.321	1546	324	20	12064	13582	13055	14554	0	975
CP037959.1	Schematic_IncHI2_Circular.dna	83.333	894	138	5	14740	15622	12785	13678	0	928
CP037959.1	Schematic_IncHI2_Circular.dna	83.333	894	138	5	12785	13678	14740	15622	0	928
CP037959.1	Schematic_IncHI2_Circular.dna	79.009	1029	163	16	13562	14554	12064	13075	0	857
CP037959.1	Schematic_IncHI2_Circular.dna	79.009	1029	163	16	12064	13075	13562	14554	0	857
CP037959.1	Schematic_IncHI2_Circular.dna	80.706	907	152	10	14735	15629	13278	14173	0	823
CP037959.1	Schematic_IncHI2_Circular.dna	80.706	907	152	10	13278	14173	14735	15629	0	823
CP037959.1	Schematic_IncHI2_Circular.dna	81.939	825	148	1	259443	260267	292604	293427	0	812
CP037959.1	Schematic_IncHI2_Circular.dna	81.939	825	148	1	259363	260186	292684	293508	0	812
CP037959.1	Schematic_IncHI2_Circular.dna	79.725	873	152	7	14761	15622	12064	12922	0	767
CP037959.1	Schematic_IncHI2_Circular.dna	79.725	873	152	7	12064	12922	14761	15622	0	767
CP037959.1	Schematic_IncHI2_Circular.dna	84.398	673	99	4	14984	15652	14735	15405	0	728
CP037959.1	Schematic_IncHI2_Circular.dna	84.398	673	99	4	14735	15405	14984	15652	0	728
CP037959.1	Schematic_IncHI2_Circular.dna	79.9	801	147	7	14740	15538	13541	14329	0	700
CP037959.1	Schematic_IncHI2_Circular.dna	79.9	801	147	7	13541	14329	14740	15538	0	700
CP037959.1	Schematic_IncHI2_Circular.dna	81.985	655	96	5	15009	15655	12063	12703	0	646
CP037959.1	Schematic_IncHI2_Circular.dna	81.985	655	96	5	12063	12703	15009	15655	0	646
CP037959.1	Schematic_IncHI2_Circular.dna	77.718	745	163	3	259524	260267	292604	293346	4.59E-166	585
CP037959.1	Schematic_IncHI2_Circular.dna	77.718	745	163	3	259363	260105	292765	293508	4.59E-166	585
CP037959.1	Schematic_IncHI2_Circular.dna	99.677	310	1	0	114947	115256	110663	110972	7.77E-157	554
CP037959.1	Schematic_IncHI2_Circular.dna	99.677	310	1	0	110663	110972	114947	115256	7.77E-157	554
CP037959.1	Schematic_IncHI2_Circular.dna	99.677	310	1	0	154343	154652	115256	114947	7.77E-157	554
CP037959.1	Schematic_IncHI2_Circular.dna	99.677	310	1	0	114947	115256	187728	187419	7.77E-157	554
CP037959.1	Schematic_IncHI2_Circular.dna	100	302	0	0	104647	104948	185557	185858	4.03E-154	545
CP037959.1	Schematic_IncHI2_Circular.dna	100	301	0	0	104647	104947	95506	95206	1.40E-153	544
CP037959.1	Schematic_IncHI2_Circular.dna	100	301	0	0	104647	104947	97725	98025	1.40E-153	544
CP037959.1	Schematic_IncHI2_Circular.dna	100	301	0	0	97725	98025	104647	104947	1.40E-153	544
CP037959.1	Schematic_IncHI2_Circular.dna	100	301	0	0	139997	140297	104647	104947	1.40E-153	544
CP037959.1	Schematic_IncHI2_Circular.dna	100	301	0	0	156802	157102	104647	104947	1.40E-153	544
CP037959.1	Schematic_IncHI2_Circular.dna	100	301	0	0	161377	161677	104647	104947	1.40E-153	544
CP037959.1	Schematic_IncHI2_Circular.dna	100	301	0	0	115499	115799	104947	104647	1.40E-153	544
CP037959.1	Schematic_IncHI2_Circular.dna	100	301	0	0	108213	108513	104947	104647	1.40E-153	544
CP037959.1	Schematic_IncHI2_Circular.dna	100	301	0	0	181002	181302	104647	104947	1.40E-153	544
CP037959.1	Schematic_IncHI2_Circular.dna	100	301	0	0	95206	95506	104947	104647	1.40E-153	544
CP037959.1	Schematic_IncHI2_Circular.dna	100	301	0	0	184072	184372	104647	104947	1.40E-153	544
CP037959.1	Schematic_IncHI2_Circular.dna	100	301	0	0	104647	104947	108513	108213	1.40E-153	544
CP037959.1	Schematic_IncHI2_Circular.dna	100	301	0	0	104647	104947	115799	115499	1.40E-153	544
CP037959.1	Schematic_IncHI2_Circular.dna	100	301	0	0	104647	104947	129108	128808	1.40E-153	544
CP037959.1	Schematic_IncHI2_Circular.dna	100	301	0	0	104647	104947	189004	189304	1.40E-153	544
CP037959.1	Schematic_IncHI2_Circular.dna	100	301	0	0	104647	104947	193579	193879	1.40E-153	544
CP037959.1	Schematic_IncHI2_Circular.dna	100	301	0	0	104647	104947	212004	212304	1.40E-153	544
CP037959.1	Schematic_IncHI2_Circular.dna	100	301	0	0	104647	104947	216377	216677	1.40E-153	544
CP037959.1	Schematic_IncHI2_Circular.dna	100	301	0	0	104647	104947	219447	219747	1.40E-153	544
CP037959.1	Schematic_IncHI2_Circular.dna	99.668	301	1	0	143597	143897	104647	104947	5.97E-152	538
CP037959.1	Schematic_IncHI2_Circular.dna	99.668	301	1	0	104647	104947	125511	125211	5.97E-152	538
CP037959.1	Schematic_IncHI2_Circular.dna	75.063	798	167	10	14735	15528	13785	14554	3.77E-148	526
CP037959.1	Schematic_IncHI2_Circular.dna	75.063	798	167	10	13785	14554	14735	15528	3.77E-148	526
CP037959.1	Schematic_IncHI2_Circular.dna	75.785	669	157	5	259605	260271	292604	293269	4.60E-128	459
CP037959.1	Schematic_IncHI2_Circular.dna	75.785	669	157	5	259363	260028	292846	293512	4.60E-128	459
CP037959.1	Schematic_IncHI2_Circular.dna	100	251	0	0	119765	120015	115498	115248	1.95E-126	453
CP037959.1	Schematic_IncHI2_Circular.dna	100	251	0	0	115248	115498	181341	181591	1.95E-126	453
CP037959.1	Schematic_IncHI2_Circular.dna	75.188	665	160	5	259609	260271	292527	293188	1.50E-121	437
CP037959.1	Schematic_IncHI2_Circular.dna	75.188	665	160	5	259286	259947	292850	293512	1.50E-121	437
CP037959.1	Schematic_IncHI2_Circular.dna	83.255	424	65	4	15233	15652	14735	15156	6.39E-120	432
CP037959.1	Schematic_IncHI2_Circular.dna	83.255	424	65	4	14735	15156	15233	15652	6.39E-120	432
CP037959.1	Schematic_IncHI2_Circular.dna	76.33	545	104	9	14740	15279	14030	14554	2.90E-105	383
CP037959.1	Schematic_IncHI2_Circular.dna	76.33	545	104	9	14030	14554	14740	15279	2.90E-105	383
CP037959.1	Schematic_IncHI2_Circular.dna	70.801	774	185	15	13811	14554	12064	12826	2.09E-94	347
CP037959.1	Schematic_IncHI2_Circular.dna	70.801	774	185	15	12064	12826	13811	14554	2.09E-94	347
CP037959.1	Schematic_IncHI2_Circular.dna	100	181	0	0	170522	170702	103218	103398	1.96E-88	327
CP037959.1	Schematic_IncHI2_Circular.dna	100	181	0	0	103218	103398	201524	201704	1.96E-88	327
CP037959.1	Schematic_IncHI2_Circular.dna	88.372	258	26	3	14299	14554	12064	12319	2.91E-86	320
CP037959.1	Schematic_IncHI2_Circular.dna	88.372	258	26	3	12064	12319	14299	14554	2.91E-86	320
CP037959.1	Schematic_IncHI2_Circular.dna	72.26	584	157	5	259690	260271	292527	293107	6.40E-82	306
CP037959.1	Schematic_IncHI2_Circular.dna	72.26	584	157	5	259286	259866	292931	293512	6.40E-82	306
CP037959.1	Schematic_IncHI2_Circular.dna	77.322	366	67	4	15259	15622	12064	12415	7.30E-75	282
CP037959.1	Schematic_IncHI2_Circular.dna	77.322	366	67	4	12064	12415	15259	15622	7.30E-75	282
CP037959.1	Schematic_IncHI2_Circular.dna	71.893	523	110	11	14051	14554	12064	12568	1.96E-69	264
CP037959.1	Schematic_IncHI2_Circular.dna	71.893	523	110	11	12064	12568	14051	14554	1.96E-69	264
CP037959.1	Schematic_IncHI2_Circular.dna	68.474	701	214	3	165867	166563	195008	195705	2.39E-68	260
CP037959.1	Schematic_IncHI2_Circular.dna	68.474	701	214	3	162806	163503	198069	198765	2.39E-68	260
CP037959.1	Schematic_IncHI2_Circular.dna	71.968	503	136	5	259771	260271	292527	293026	3.54E-66	253
CP037959.1	Schematic_IncHI2_Circular.dna	71.968	503	136	5	259286	259785	293012	293512	3.54E-66	253
CP037959.1	Schematic_IncHI2_Circular.dna	73.72	293	59	4	14740	15030	14278	14554	6.41E-44	179
CP037959.1	Schematic_IncHI2_Circular.dna	73.72	293	59	4	14278	14554	14740	15030	6.41E-44	179
CP037959.1	Schematic_IncHI2_Circular.dna	66.726	565	186	2	81416	81979	80770	81333	1.41E-39	165
CP037959.1	Schematic_IncHI2_Circular.dna	66.726	565	186	2	80770	81333	81416	81979	1.41E-39	165
CP037959.1	Schematic_IncHI2_Circular.dna	67.619	420	135	1	259852	260271	292527	292945	1.61E-32	141
CP037959.1	Schematic_IncHI2_Circular.dna	67.619	420	135	1	259286	259704	293093	293512	1.61E-32	141
CP037959.1	Schematic_IncHI2_Circular.dna	78.322	143	29	2	15482	15622	14735	14877	2.73E-23	111
CP037959.1	Schematic_IncHI2_Circular.dna	78.322	143	29	2	14735	14877	15482	15622	2.73E-23	111
CP037959.1	Schematic_IncHI2_Circular.dna	66.962	339	111	1	259933	260271	292527	292864	4.05E-21	104
CP037959.1	Schematic_IncHI2_Circular.dna	66.962	339	111	1	259286	259623	293174	293512	4.05E-21	104
CP037959.1	Schematic_IncHI2_Circular.dna	68.582	261	75	3	260014	260271	292527	292783	2.10E-18	95.1
CP037959.1	Schematic_IncHI2_Circular.dna	68.582	261	75	3	259286	259542	293255	293512	2.10E-18	95.1
CP037959.1	Schematic_IncHI2_Circular.dna	70.588	170	50	0	88688	88857	142558	142727	1.32E-14	82.4
CP037959.1	Schematic_IncHI2_Circular.dna	81.928	83	15	0	202599	202681	238056	237974	1.32E-14	82.4
CP037959.1	Schematic_IncHI2_Circular.dna	100	39	0	0	165719	165757	205848	205810	2.39E-11	71.6
CP037959.1	Schematic_IncHI2_Circular.dna	81.944	72	12	1	69560	69630	68251	68322	2.92E-10	68
CP037959.1	Schematic_IncHI2_Circular.dna	81.944	72	12	1	68251	68322	69560	69630	2.92E-10	68
CP037959.1	Schematic_IncHI2_Circular.dna	70.33	182	43	6	260095	260271	292527	292702	2.92E-10	68
CP037959.1	Schematic_IncHI2_Circular.dna	70.33	182	43	6	259286	259461	293336	293512	2.92E-10	68
CP037959.1	Schematic_IncHI2_Circular.dna	97.436	39	1	0	174808	174846	197959	197921	1.02E-09	66.2
CP037959.1	Schematic_IncHI2_Circular.dna	67.164	268	73	9	86611	86869	62580	62841	4.33E-08	60.8
CP037959.1	Schematic_IncHI2_Circular.dna	67.164	268	73	9	244541	244799	62580	62841	4.33E-08	60.8
CP037959.1	Schematic_IncHI2_Circular.dna	67.164	268	73	9	62580	62841	86611	86869	4.33E-08	60.8
CP037959.1	Schematic_IncHI2_Circular.dna	76.923	78	13	1	181655	181732	113333	113261	4.33E-08	60.8
CP037959.1	Schematic_IncHI2_Circular.dna	69.178	146	45	0	137303	137448	117284	117429	4.33E-08	60.8
CP037959.1	Schematic_IncHI2_Circular.dna	69.178	146	45	0	151679	151824	131657	131802	4.33E-08	60.8
CP037959.1	Schematic_IncHI2_Circular.dna	76.923	78	13	1	113261	113333	217107	217030	4.33E-08	60.8
CP037959.1	Schematic_IncHI2_Circular.dna	75.294	85	21	0	202576	202660	238035	237951	1.51E-07	59
CP037959.1	Schematic_IncHI2_Circular.dna	80.702	57	11	0	81620	81676	77661	77717	6.42E-06	53.6
CP037959.1	Schematic_IncHI2_Circular.dna	80.702	57	11	0	77661	77717	81620	81676	6.42E-06	53.6
CP037959.1	Schematic_IncHI2_Circular.dna	83.333	48	8	0	47950	47997	47997	47950	2.24E-05	51.8
CP037959.1	Schematic_IncHI2_Circular.dna	91.176	34	3	0	102570	102603	102325	102358	2.73E-04	48.2
CP037959.1	Schematic_IncHI2_Circular.dna	91.176	34	3	0	102325	102358	102570	102603	2.73E-04	48.2
CP037959.1	Schematic_IncHI2_Circular.dna	75.728	103	15	8	18224	18321	18321	18224	0.001	46.4
CP037959.1	Schematic_IncHI2_Circular.dna	88.235	34	4	0	50684	50717	50717	50684	0.003	44.6
CP037959.1	Schematic_IncHI2_Circular.dna	83.333	42	7	0	81637	81678	68975	68934	0.003	44.6
CP037959.1	Schematic_IncHI2_Circular.dna	84.615	39	6	0	77679	77717	68974	68936	0.003	44.6
CP037959.1	Schematic_IncHI2_Circular.dna	84.615	39	6	0	68936	68974	77717	77679	0.003	44.6
CP037959.1	Schematic_IncHI2_Circular.dna	83.333	42	7	0	68934	68975	81678	81637	0.003	44.6
CP037959.1	Schematic_IncHI2_Circular.dna	72.619	84	22	1	262491	262574	295330	295412	0.003	44.6
CP037959.1	Schematic_IncHI2_Circular.dna	72.619	84	22	1	262089	262171	295732	295815	0.003	44.6
CP037959.1	Schematic_IncHI2_Circular.dna	88.235	34	4	0	262818	262851	296092	296059	0.003	44.6
CP037959.1	Schematic_IncHI2_Circular.dna	85	40	0	2	67952	67988	67988	67952	0.012	42.8
CP037959.1	Schematic_IncHI2_Circular.dna	82.927	41	7	0	80989	81029	68977	68937	0.012	42.8
CP037959.1	Schematic_IncHI2_Circular.dna	72.414	87	22	2	82801	82886	78398	78483	0.012	42.8
CP037959.1	Schematic_IncHI2_Circular.dna	82.927	41	7	0	68937	68977	81029	80989	0.012	42.8
CP037959.1	Schematic_IncHI2_Circular.dna	72.414	87	22	2	78398	78483	82801	82886	0.012	42.8
CP037959.1	Schematic_IncHI2_Circular.dna	92.857	28	2	0	266495	266522	175596	175569	0.012	42.8
CP037959.1	Schematic_IncHI2_Circular.dna	85	40	4	1	260645	260682	293171	293210	0.012	42.8
CP037959.1	Schematic_IncHI2_Circular.dna	85	40	4	1	259930	259969	293886	293923	0.012	42.8
CP037959.1	Schematic_IncHI2_Circular.dna	96	25	1	0	49990	50014	50014	49990	0.041	41
CP037959.1	Schematic_IncHI2_Circular.dna	84.091	44	5	2	85626	85668	61739	61781	0.041	41
CP037959.1	Schematic_IncHI2_Circular.dna	84.091	44	5	2	243556	243598	61739	61781	0.041	41
CP037959.1	Schematic_IncHI2_Circular.dna	84.091	44	5	2	61739	61781	85626	85668	0.041	41
CP037959.1	Schematic_IncHI2_Circular.dna	80.851	47	3	2	104233	104276	104276	104233	0.041	41
CP037959.1	Schematic_IncHI2_Circular.dna	75.41	61	7	2	229194	229250	264625	264569	0.041	41
CP037959.1	Schematic_IncHI2_Circular.dna	87.179	39	3	2	259691	259728	292969	292932	0.041	41
CP037959.1	Schematic_IncHI2_Circular.dna	75	60	12	1	12548	12607	12064	12120	0.14	39.2
CP037959.1	Schematic_IncHI2_Circular.dna	75	60	12	1	13304	13363	12064	12120	0.14	39.2
CP037959.1	Schematic_IncHI2_Circular.dna	75	60	12	1	12064	12120	12548	12607	0.14	39.2
CP037959.1	Schematic_IncHI2_Circular.dna	75	60	12	1	12064	12120	13304	13363	0.14	39.2
CP037959.1	Schematic_IncHI2_Circular.dna	89.655	29	3	0	50694	50722	50722	50694	0.14	39.2
CP037959.1	Schematic_IncHI2_Circular.dna	82.5	40	5	1	260645	260682	292847	292886	0.14	39.2
CP037959.1	Schematic_IncHI2_Circular.dna	68.293	123	33	3	259934	260053	292969	292850	0.14	39.2
CP037959.1	Schematic_IncHI2_Circular.dna	86.842	38	3	2	260647	260682	293011	293048	0.14	39.2
CP037959.1	Schematic_IncHI2_Circular.dna	68.293	123	33	3	259609	259728	293294	293175	0.14	39.2
CP037959.1	Schematic_IncHI2_Circular.dna	84.211	38	4	1	260647	260682	293254	293291	0.14	39.2
CP037959.1	Schematic_IncHI2_Circular.dna	82.5	40	5	1	259606	259645	293886	293923	0.14	39.2
CP037959.1	Schematic_IncHI2_Circular.dna	86.842	38	3	2	259770	259807	293888	293923	0.14	39.2
CP037959.1	Schematic_IncHI2_Circular.dna	84.211	38	4	1	260013	260050	293888	293923	0.14	39.2
CP037959.1	Schematic_IncHI2_Circular.dna	100	20	0	0	275571	275590	254872	254853	0.49	37.4
CP037959.1	Schematic_IncHI2_Circular.dna	80	40	8	0	259933	259972	292889	292850	0.49	37.4
CP037959.1	Schematic_IncHI2_Circular.dna	80	40	8	0	259609	259648	292889	292850	0.49	37.4
CP037959.1	Schematic_IncHI2_Circular.dna	80	40	8	0	259609	259648	293213	293174	0.49	37.4
CP037959.1	Schematic_IncHI2_Circular.dna	100	20	0	0	219478	219497	308831	308812	0.49	37.4
CP037959.1	Schematic_IncHI2_Circular.dna	82.353	34	6	0	9258	9291	9291	9258	1.7	35.6
CP037959.1	Schematic_IncHI2_Circular.dna	73.333	60	13	1	15508	15567	12064	12120	1.7	35.6
CP037959.1	Schematic_IncHI2_Circular.dna	73.333	60	13	1	12064	12120	15508	15567	1.7	35.6
CP037959.1	Schematic_IncHI2_Circular.dna	95.455	22	1	0	62897	62918	19917	19938	1.7	35.6
CP037959.1	Schematic_IncHI2_Circular.dna	91.667	24	2	0	170078	170101	23060	23037	1.7	35.6
CP037959.1	Schematic_IncHI2_Circular.dna	91.667	24	2	0	23037	23060	23060	23037	1.7	35.6
CP037959.1	Schematic_IncHI2_Circular.dna	88.889	27	3	0	29293	29319	29319	29293	1.7	35.6
CP037959.1	Schematic_IncHI2_Circular.dna	88.889	27	3	0	40560	40586	40586	40560	1.7	35.6
CP037959.1	Schematic_IncHI2_Circular.dna	95.455	22	1	0	19917	19938	62897	62918	1.7	35.6
CP037959.1	Schematic_IncHI2_Circular.dna	95.455	22	1	0	109387	109408	109274	109295	1.7	35.6
CP037959.1	Schematic_IncHI2_Circular.dna	95.455	22	1	0	155907	155928	109295	109274	1.7	35.6
CP037959.1	Schematic_IncHI2_Circular.dna	95.455	22	1	0	109274	109295	109387	109408	1.7	35.6
CP037959.1	Schematic_IncHI2_Circular.dna	95.455	22	1	0	156020	156041	109408	109387	1.7	35.6
CP037959.1	Schematic_IncHI2_Circular.dna	100	19	0	0	258116	258134	155962	155944	1.7	35.6
CP037959.1	Schematic_IncHI2_Circular.dna	95.455	22	1	0	181289	181310	193073	193052	1.7	35.6
CP037959.1	Schematic_IncHI2_Circular.dna	76.923	52	8	2	171277	171326	195355	195306	1.7	35.6
CP037959.1	Schematic_IncHI2_Circular.dna	76.923	52	8	2	163104	163153	202328	202279	1.7	35.6
CP037959.1	Schematic_IncHI2_Circular.dna	95.455	22	1	0	160850	160871	216685	216664	1.7	35.6
CP037959.1	Schematic_IncHI2_Circular.dna	92.857	28	0	2	227067	227093	262468	262442	1.7	35.6
CP037959.1	Schematic_IncHI2_Circular.dna	91.667	24	2	0	228971	228994	264369	264346	1.7	35.6
CP037959.1	Schematic_IncHI2_Circular.dna	70.492	122	27	7	259691	259808	292726	292610	1.7	35.6
CP037959.1	Schematic_IncHI2_Circular.dna	70.492	122	27	7	259369	259485	293049	292932	1.7	35.6
CP037959.1	Schematic_IncHI2_Circular.dna	82.927	41	5	2	259933	259972	293051	293012	1.7	35.6
CP037959.1	Schematic_IncHI2_Circular.dna	82.927	41	5	2	259771	259810	293213	293174	1.7	35.6
CP037959.1	Schematic_IncHI2_Circular.dna	81.579	38	5	1	260647	260682	293335	293372	1.7	35.6
CP037959.1	Schematic_IncHI2_Circular.dna	80.488	41	6	1	260647	260685	293416	293456	1.7	35.6
CP037959.1	Schematic_IncHI2_Circular.dna	80.488	41	6	1	260175	260215	293888	293926	1.7	35.6
CP037959.1	Schematic_IncHI2_Circular.dna	81.579	38	5	1	260094	260131	293888	293923	1.7	35.6
CP037959.1	Schematic_IncHI2_Circular.dna	91.304	23	2	0	235645	235667	5134	5156	6	33.7
CP037959.1	Schematic_IncHI2_Circular.dna	80	40	6	1	266501	266538	97183	97222	6	33.7
CP037959.1	Schematic_IncHI2_Circular.dna	83.871	31	5	0	102102	102132	102132	102102	6	33.7
CP037959.1	Schematic_IncHI2_Circular.dna	74.576	59	12	2	109428	109486	109352	109407	6	33.7
CP037959.1	Schematic_IncHI2_Circular.dna	74.576	59	12	2	155829	155887	109407	109352	6	33.7
CP037959.1	Schematic_IncHI2_Circular.dna	74.576	59	12	2	109352	109407	109428	109486	6	33.7
CP037959.1	Schematic_IncHI2_Circular.dna	74.576	59	12	2	155908	155963	109486	109428	6	33.7
CP037959.1	Schematic_IncHI2_Circular.dna	88.462	26	3	0	121507	121532	109986	110011	6	33.7
CP037959.1	Schematic_IncHI2_Circular.dna	91.304	23	2	0	151430	151452	110593	110571	6	33.7
CP037959.1	Schematic_IncHI2_Circular.dna	91.304	23	2	0	110571	110593	117656	117678	6	33.7
CP037959.1	Schematic_IncHI2_Circular.dna	91.304	23	2	0	154722	154744	117678	117656	6	33.7
CP037959.1	Schematic_IncHI2_Circular.dna	84.848	33	4	1	117857	117888	125109	125077	6	33.7
CP037959.1	Schematic_IncHI2_Circular.dna	83.871	31	5	0	134302	134332	134773	134803	6	33.7
CP037959.1	Schematic_IncHI2_Circular.dna	100	18	0	0	267544	267561	142794	142777	6	33.7
CP037959.1	Schematic_IncHI2_Circular.dna	100	18	0	0	266505	266522	143834	143817	6	33.7
CP037959.1	Schematic_IncHI2_Circular.dna	95.238	21	1	0	134100	134120	157465	157445	6	33.7
CP037959.1	Schematic_IncHI2_Circular.dna	91.304	23	2	0	221378	221400	161264	161286	6	33.7
CP037959.1	Schematic_IncHI2_Circular.dna	88.462	26	3	0	155304	155329	179824	179849	6	33.7
CP037959.1	Schematic_IncHI2_Circular.dna	88.462	26	3	0	109986	110011	179849	179824	6	33.7
CP037959.1	Schematic_IncHI2_Circular.dna	84.848	33	4	1	143999	144031	183499	183468	6	33.7
CP037959.1	Schematic_IncHI2_Circular.dna	83.871	31	5	0	177167	177197	185859	185829	6	33.7
CP037959.1	Schematic_IncHI2_Circular.dna	91.304	23	2	0	151430	151452	187798	187820	6	33.7
CP037959.1	Schematic_IncHI2_Circular.dna	88.462	26	3	0	121507	121532	188405	188380	6	33.7
CP037959.1	Schematic_IncHI2_Circular.dna	100	18	0	0	273469	273486	202532	202549	6	33.7
CP037959.1	Schematic_IncHI2_Circular.dna	91.304	23	2	0	268444	268466	204679	204701	6	33.7
CP037959.1	Schematic_IncHI2_Circular.dna	100	18	0	0	237902	237919	237698	237715	6	33.7
CP037959.1	Schematic_IncHI2_Circular.dna	85.714	35	3	2	223053	223086	258461	258428	6	33.7
CP037959.1	Schematic_IncHI2_Circular.dna	91.304	23	2	0	5134	5156	271020	271042	6	33.7
CP037959.1	Schematic_IncHI2_Circular.dna	100	18	0	0	202323	202340	273277	273294	6	33.7
CP037959.1	Schematic_IncHI2_Circular.dna	95.238	21	1	0	262491	262511	290963	290943	6	33.7
CP037959.1	Schematic_IncHI2_Circular.dna	81.818	33	6	0	260485	260517	292615	292647	6	33.7
CP037959.1	Schematic_IncHI2_Circular.dna	81.818	33	6	0	259374	259406	293726	293758	6	33.7
CP037959.1	Schematic_IncHI2_Circular.dna	95.238	21	1	0	257702	257722	295752	295732	6	33.7
CP037959.1	Schematic_IncHI2_Circular.dna	95.238	21	1	0	264270	264290	297296	297316	6	33.7
CP037959.1	Schematic_IncHI2_Circular.dna	95.238	21	1	0	264055	264075	297511	297531	6	33.7
CP037959.1	Schematic_IncHI2_Circular.dna	80	40	6	1	97183	97222	299742	299779	6	33.7
CP037959.1	Schematic_IncHI2_Circular.dna	91.304	23	2	0	173677	173699	301685	301707	6	33.7
CP037959.1	Schematic_IncHI2_Circular.dna	100	18	0	0	171530	171547	306710	306727	6	33.7
CP037959.1	Schematic_IncHI2_Circular.dna	85.714	28	4	0	275074	275101	308342	308315	6	33.7
CP039170.1	Schematic_IncHI2_Circular.dna	99.988	116331	13	1	24544	140874	1	116330	0	2.10E+05
CP039170.1	Schematic_IncHI2_Circular.dna	99.992	62274	3	1	205065	267338	215896	278167	0	1.12E+05
CP039170.1	Schematic_IncHI2_Circular.dna	100	24543	0	0	1	24543	287073	311615	0	44261
CP039170.1	Schematic_IncHI2_Circular.dna	99.941	18784	8	1	158550	177333	135099	116319	0	33823
CP039170.1	Schematic_IncHI2_Circular.dna	99.969	12778	4	0	180827	193604	188485	201262	0	23026
CP039170.1	Schematic_IncHI2_Circular.dna	99.982	11046	2	0	194801	205846	201259	212304	0	19912
CP039170.1	Schematic_IncHI2_Circular.dna	99.942	10276	6	0	140038	150313	185862	175587	0	18505
CP039170.1	Schematic_IncHI2_Circular.dna	100	8909	0	0	269469	278377	278164	287072	0	16067
CP039170.1	Schematic_IncHI2_Circular.dna	100	8250	0	0	150305	158554	174529	166280	0	14879
CP039170.1	Schematic_IncHI2_Circular.dna	99.977	4298	1	0	177350	181647	112509	108212	0	7746
CP039170.1	Schematic_IncHI2_Circular.dna	99.924	2627	2	0	177326	179952	185858	188484	0	4729
CP039170.1	Schematic_IncHI2_Circular.dna	99.923	2603	2	0	134451	137053	188484	185882	0	4686
CP039170.1	Schematic_IncHI2_Circular.dna	99.953	2139	1	0	267333	269471	84857	86995	0	3853
CP039170.1	Schematic_IncHI2_Circular.dna	87.899	1785	163	16	37349	39097	12064	13831	0	2221
CP039170.1	Schematic_IncHI2_Circular.dna	87.899	1785	163	16	36607	38374	12806	14554	0	2221
CP039170.1	Schematic_IncHI2_Circular.dna	99.5	1200	6	0	193605	194804	22020	23219	0	2138
CP039170.1	Schematic_IncHI2_Circular.dna	93.261	1291	87	0	131466	132756	119222	117932	0	1936
CP039170.1	Schematic_IncHI2_Circular.dna	93.184	1291	88	0	174430	175720	106922	108212	0	1932
CP039170.1	Schematic_IncHI2_Circular.dna	99.894	946	1	0	199398	200343	194822	193877	0	1701
CP039170.1	Schematic_IncHI2_Circular.dna	99.789	946	2	0	186219	187164	206801	205856	0	1698
CP039170.1	Schematic_IncHI2_Circular.dna	76.683	2303	443	27	36842	39097	12064	14319	0	1696
CP039170.1	Schematic_IncHI2_Circular.dna	76.683	2303	443	27	36607	38862	12299	14554	0	1696
CP039170.1	Schematic_IncHI2_Circular.dna	78.372	1965	370	23	37171	39097	12124	14071	0	1573
CP039170.1	Schematic_IncHI2_Circular.dna	78.372	1965	370	23	36667	38614	12628	14554	0	1573
CP039170.1	Schematic_IncHI2_Circular.dna	99.766	855	2	0	146970	147824	98023	98877	0	1534
CP039170.1	Schematic_IncHI2_Circular.dna	99.766	855	2	0	122567	123421	178930	178076	0	1534
CP039170.1	Schematic_IncHI2_Circular.dna	100	824	0	0	164020	164843	218926	219749	0	1487
CP039170.1	Schematic_IncHI2_Circular.dna	99.879	828	0	1	164015	164841	97198	98025	0	1485
CP039170.1	Schematic_IncHI2_Circular.dna	100	823	0	0	119747	120569	115496	116318	0	1485
CP039170.1	Schematic_IncHI2_Circular.dna	99.879	828	0	1	121742	122569	129634	128808	0	1485
CP039170.1	Schematic_IncHI2_Circular.dna	99.758	827	2	0	180827	181653	126030	125204	0	1483
CP039170.1	Schematic_IncHI2_Circular.dna	100	822	0	0	121749	122570	188484	189305	0	1483
CP039170.1	Schematic_IncHI2_Circular.dna	99.758	827	2	0	167622	168448	188485	189311	0	1483
CP039170.1	Schematic_IncHI2_Circular.dna	99.879	825	1	0	121745	122569	215853	216677	0	1483
CP039170.1	Schematic_IncHI2_Circular.dna	100	821	0	0	132756	133576	98026	97206	0	1481
CP039170.1	Schematic_IncHI2_Circular.dna	100	821	0	0	180827	181647	97206	98026	0	1481
CP039170.1	Schematic_IncHI2_Circular.dna	99.879	826	0	1	164022	164847	109032	108208	0	1481
CP039170.1	Schematic_IncHI2_Circular.dna	100	821	0	0	121750	122570	109032	108212	0	1481
CP039170.1	Schematic_IncHI2_Circular.dna	99.879	826	0	1	132752	133576	128802	129627	0	1481
CP039170.1	Schematic_IncHI2_Circular.dna	100	821	0	0	132757	133577	185857	185037	0	1481
CP039170.1	Schematic_IncHI2_Circular.dna	100	821	0	0	180826	181646	185037	185857	0	1481
CP039170.1	Schematic_IncHI2_Circular.dna	100	821	0	0	164021	164841	188484	189304	0	1481
CP039170.1	Schematic_IncHI2_Circular.dna	100	821	0	0	132756	133576	189305	188485	0	1481
CP039170.1	Schematic_IncHI2_Circular.dna	100	821	0	0	119749	120569	193880	193060	0	1481
CP039170.1	Schematic_IncHI2_Circular.dna	100	821	0	0	132757	133577	216677	215857	0	1481
CP039170.1	Schematic_IncHI2_Circular.dna	100	821	0	0	180826	181646	215857	216677	0	1481
CP039170.1	Schematic_IncHI2_Circular.dna	100	821	0	0	164022	164842	215858	216678	0	1481
CP039170.1	Schematic_IncHI2_Circular.dna	99.879	824	1	0	121749	122572	218927	219750	0	1481
CP039170.1	Schematic_IncHI2_Circular.dna	100	820	0	0	180827	181646	96025	95206	0	1480
CP039170.1	Schematic_IncHI2_Circular.dna	100	820	0	0	164022	164841	96025	95206	0	1480
CP039170.1	Schematic_IncHI2_Circular.dna	100	820	0	0	132757	133576	95206	96025	0	1480
CP039170.1	Schematic_IncHI2_Circular.dna	100	820	0	0	121750	122569	96025	95206	0	1480
CP039170.1	Schematic_IncHI2_Circular.dna	100	820	0	0	119750	120569	98025	97206	0	1480
CP039170.1	Schematic_IncHI2_Circular.dna	100	820	0	0	119750	120569	108213	109032	0	1480
CP039170.1	Schematic_IncHI2_Circular.dna	100	820	0	0	180827	181646	116318	115499	0	1480
CP039170.1	Schematic_IncHI2_Circular.dna	100	820	0	0	164022	164841	116318	115499	0	1480
CP039170.1	Schematic_IncHI2_Circular.dna	100	820	0	0	132757	133576	115499	116318	0	1480
CP039170.1	Schematic_IncHI2_Circular.dna	100	820	0	0	121750	122569	116318	115499	0	1480
CP039170.1	Schematic_IncHI2_Circular.dna	100	820	0	0	180827	181646	129627	128808	0	1480
CP039170.1	Schematic_IncHI2_Circular.dna	100	820	0	0	119750	120569	128808	129627	0	1480
CP039170.1	Schematic_IncHI2_Circular.dna	99.878	823	1	0	119747	120569	185860	185038	0	1480
CP039170.1	Schematic_IncHI2_Circular.dna	100	820	0	0	121750	122569	185038	185857	0	1480
CP039170.1	Schematic_IncHI2_Circular.dna	100	820	0	0	164022	164841	185038	185857	0	1480
CP039170.1	Schematic_IncHI2_Circular.dna	100	820	0	0	119750	120569	189304	188485	0	1480
CP039170.1	Schematic_IncHI2_Circular.dna	99.878	823	1	0	121747	122569	193057	193879	0	1480
CP039170.1	Schematic_IncHI2_Circular.dna	100	820	0	0	132757	133576	193879	193060	0	1480
CP039170.1	Schematic_IncHI2_Circular.dna	100	820	0	0	164022	164841	193060	193879	0	1480
CP039170.1	Schematic_IncHI2_Circular.dna	100	820	0	0	180827	181646	193060	193879	0	1480
CP039170.1	Schematic_IncHI2_Circular.dna	100	820	0	0	119750	120569	216677	215858	0	1480
CP039170.1	Schematic_IncHI2_Circular.dna	100	820	0	0	132757	133576	219747	218928	0	1480
CP039170.1	Schematic_IncHI2_Circular.dna	100	820	0	0	119750	120569	219747	218928	0	1480
CP039170.1	Schematic_IncHI2_Circular.dna	100	820	0	0	180827	181646	218928	219747	0	1480
CP039170.1	Schematic_IncHI2_Circular.dna	99.878	822	1	0	167620	168441	96027	95206	0	1478
CP039170.1	Schematic_IncHI2_Circular.dna	99.878	822	1	0	119750	120571	125211	126032	0	1478
CP039170.1	Schematic_IncHI2_Circular.dna	99.878	821	1	0	167622	168442	97206	98026	0	1476
CP039170.1	Schematic_IncHI2_Circular.dna	99.878	821	1	0	167622	168442	109032	108212	0	1476
CP039170.1	Schematic_IncHI2_Circular.dna	99.878	821	1	0	132756	133576	125210	126030	0	1476
CP039170.1	Schematic_IncHI2_Circular.dna	99.878	821	1	0	121750	122570	126030	125210	0	1476
CP039170.1	Schematic_IncHI2_Circular.dna	99.878	820	1	0	167622	168441	116318	115499	0	1474
CP039170.1	Schematic_IncHI2_Circular.dna	99.878	820	1	0	164022	164841	126030	125211	0	1474
CP039170.1	Schematic_IncHI2_Circular.dna	99.878	820	1	0	167622	168441	129627	128808	0	1474
CP039170.1	Schematic_IncHI2_Circular.dna	99.878	820	1	0	167622	168441	185038	185857	0	1474
CP039170.1	Schematic_IncHI2_Circular.dna	99.878	820	1	0	167622	168441	193060	193879	0	1474
[truncated: 9,891 more rows]
[truncated: 11 more columns]
